# Supplementary material for: Key Genes and Biochemical Networks in Various Brain Regions Affected in Alzheimer’s Disease
Source: Cells. 2022 Mar 14;11(6):987. doi: 10.3390/cells11060987 (PMC8946735; doi:10.3390/cells11060987)
Supplement: Supplementary file 1 [file cells-11-00987-s001.zip]

Archive with 2 entries (2 files):
- Manuscript-supplementary/Supplementary file 1-RRA genes.xlsx
- Manuscript-supplementary/Supplementary file 2-Enriched pathways.xlsx
