# Supplementary material for: Key Genes and Biochemical Networks in Various Brain Regions Affected in Alzheimer’s Disease
Source: Cells. 2022 Mar 14;11(6):987. doi: 10.3390/cells11060987 (PMC8946735; doi:10.3390/cells11060987)
Supplement: Supplementary file 1 [file cells-11-00987-s001.zip › Manuscript-supplementary/Supplementary file 1-RRA genes.xlsx]

## Sheet: Robust DEGs
Name	Score
ZP2	7.67931e-06
CPLX3	0.000653114
LAMB1	0.00118395
RPS4Y1	0.00130612
GSTM5	0.00130612
CYorf15B	0.00195902
HSD11B1	0.00195902
EGR4	0.00261182
TIMP4	0.00261182
HSFY2	0.00309737
JARID1D	0.00326451
ARHGAP4	0.00335975
ELAC1	0.00357733
DDX3Y	0.00391709
APOE	0.00391709
TMEM10	0.00456956
RHBG	0.00522193
SERPINE2	0.00522193
CIRBP	0.00587419
TTYH1	0.00587419
RBM3	0.00652635
SLC1A3	0.00652635
TMSB4Y	0.00717839
PLEKHH2	0.00717839
STON1-GTF2A1L	0.00783034
FLJ22655	0.00848217
NKAIN1	0.00879046
GPR37L1	0.0091339
ETV5	0.00963247
ALDH1A1	0.00978552
CBLN2	0.010437
MGST1	0.010437
PAPPA2	0.0117397
DTNA	0.0117397
FOLH1	0.0123909
KCNJ16	0.0123909
VGF	0.013042
TUBB2B	0.013042
DUSP4	0.013693
RASSF7	0.013693
CLEC3B	0.0143439
DAB2	0.0143439
GIMAP1	0.0149946
C2CD4D	0.0156453
EDN3	0.0162959
C1orf61	0.0162959
GRIA1	0.0169463
LOC201229	0.0175967
IL33	0.0175967
FAM84A	0.0182469
PPIAL4G	0.0182469
SYNGR4	0.018897
RGCC	0.018897
CYP26B1	0.019547
PCYOX1L	0.020197
MIR101-2	0.020197
LOC285281	0.0208468
FAM69C	0.0208468
SPRY4	0.0213007
NR4A3	0.0214965
PDPN	0.0214965
NEUROG2	0.0221461
PTN	0.0221461
MOBP	0.0227956
CABLES1	0.0227956
C17orf70	0.0234449
FAM46C	0.0234449
LMO2	0.0240942
LEMD1	0.0247434
PSG5	0.0247434
NR4A1	0.0253924
CST3	0.0253924
DUSP5	0.0260414
PTPRZ1	0.0260414
CTSL2	0.0266902
SFXN5	0.0266902
DHDDS	0.027339
TNFRSF1A	0.027339
SPAG1	0.0279876
NEFL	0.0286361
STARD6	0.0286361
VSNL1	0.0292846
UPP1	0.0292846
COL9A3	0.0299329
SLC4A4	0.0299329
PRMT6	0.0305811
SLC25A34	0.0305811
ZNF334	0.0312292
ST6GALNAC3	0.0312292
CCL3L3	0.0318772
DEFA1B	0.0318772
CBLN1	0.0325251
SOX9	0.0325251
EOMES	0.0331728
CBS	0.0331728
C9orf103	0.0338205
CRYM	0.0344681
IRF7	0.0344681
YIF1A	0.0349889
PRKY	0.0351156
TCEB2	0.0351156
SVOP	0.0357629
VIP	0.0357629
C6orf176	0.0364102
HIST1H2AE	0.0364102
CERKL	0.0370573
C1orf54	0.0370573
VIT	0.0377043
DCAKD	0.0377043
TCTN1	0.0383513
LIPG	0.0389981
SPRED1	0.0389981
CYP20A1	0.0396448
TRIM7	0.0396448
OR5D16	0.0402914
GPD1	0.0409379
LOC101928150	0.0409379
SLC46A2	0.0415843
FIGN	0.0415843
KIT	0.0422306
SNHG8	0.0422306
USP9Y	0.0428768
LRRC8A	0.0428768
EPN3	0.0435229
MSN	0.0435229
PCBP4	0.0440644
RP11-35N6.1	0.0441688
LRP5L	0.0441688
LFNG	0.0448147
TMEM125	0.0461061
CRNDE	0.0461061
EGR1	0.0467516
PON2	0.0467516
TARBP1	0.0480424
ALG6	0.0480424
GLDN	0.0486876
MDP-1	0.0493327
LRCH1	0.0499777
ALDOA	0.00115376
RAE1	0.00148221
KCNT1	0.00148221
EEF1A2	0.00154907
SNCG	0.00174778
VSNL1	0.00178895
LOC101929800///LOC101927424///LOC440896	0.00195837
C1QTNF4	0.00296394
LOC101927151	0.00296394
OR2M3	0.00296394
RGS4	0.003356
TUBB4A	0.00346995
RTF1	0.00444517
CPLX1	0.00512163
GABRD	0.00592592
HSPB3	0.00592592
TTC9C	0.0060655
G6PD	0.00637167
DNM1	0.00652753
LOC646588	0.00740619
TP53INP2	0.00740619
AP1G2	0.00775527
BYSL	0.00803199
COX5B	0.00827534
LSM4	0.00845236
CAMK1G	0.00888596
NEFL	0.00888596
HOPX	0.00888596
EIF1AY	0.00945872
DDX3Y	0.0103652
RHCG	0.0103652
BCAS1	0.0103652
SSSCA1	0.011844
LOC100505938	0.0121626
PRR36	0.0133223
RIMKLA	0.0133223
NEFM	0.0133223
SF3A2	0.0148002
GNAS	0.0148002
TMEM141	0.0159144
SELO	0.0162775
QRICH2	0.0162775
MBP	0.0162775
UBALD1	0.0162797
LOC100288570	0.016773
CALY	0.0172734
PSMD8	0.0177544
CCNB1	0.0192307
ADRB1	0.0207066
PRSS2	0.0209815
CYP2A7P1	0.022182
ADCY1	0.0223811
ATP2A1-AS1	0.0226675
SMYD5	0.0236569
PRDX2	0.0247217
TBL3	0.0251313
SLC43A2	0.0251313
ANKRD24	0.0262414
IAH1	0.0263958
LOC101927266///IFT122	0.0266052
CEND1	0.0266052
NPM2	0.0266052
TTC9B	0.0271741
CHRM1	0.0280786
TPI1	0.0280786
KCNS1	0.0280786
MIR124-2HG	0.0290862
NTSR2	0.0295516
GLRX2	0.0295516
PRMT7	0.031024
ELAVL4	0.031024
PANX2	0.032496
MIR6800///MED25	0.0339675
GABRB2	0.0339675
LMO1	0.0354385
YJEFN3	0.036909
MEAF6	0.036909
TBR1	0.036909
NADSYN1	0.0383791
FBXL17	0.0383791
CARNS1	0.0383791
RASGRF1	0.0393866
ZNF41	0.0398486
DCTN3	0.0413177
PTPRF	0.0442543
CHAC2	0.0442543
NAT6	0.0457219
MPHOSPH8	0.0457219
GABRA1	0.0468011
TCEA2	0.047189
DNAJC6	0.047189
SVOP	0.047189
CA11	0.0480269
VILL	0.0486557
KRT6C///KRT6B///KRT6A	0.0486557
SST	1.34754e-11
PPEF1	6.81796e-11
ADCYAP1	1.27661e-10
CRH	1.28904e-10
CRYM	8.12977e-08
VGF	2.22154e-07
HSPB3	2.63851e-07
SLN	3.52601e-07
RBM3	4.41112e-07
MAL2	5.56615e-07
NEUROD6	7.64761e-07
GNG3	1.06219e-06
GAD2	1.8428e-06
SVOP	2.25205e-06
FREM3	2.52129e-06
SCG2	2.56024e-06
BDNF	2.64198e-06
FRMPD2	3.81237e-06
CARTPT	3.83073e-06
GABRD	4.0997e-06
TAC1	4.19232e-06
ENC1	4.85265e-06
RPS4Y1	8.61682e-06
NRSN1	9.43606e-06
SCN3B	1.16217e-05
CALB1	1.40942e-05
SLC16A14	1.53109e-05
SYT1	1.53147e-05
PTPRR	1.54564e-05
CBLN4	1.59227e-05
NMU	1.73257e-05
PRMT8	2.13298e-05
OLFM3	2.4213e-05
EGR1	2.48055e-05
GABRA1	3.24174e-05
PCDH8	3.81538e-05
PTPN3	4.48855e-05
CCKBR	4.87471e-05
CIRBP	5.02156e-05
MYT1L	5.40309e-05
SNAP25	6.05779e-05
VIP	6.11928e-05
DUSP4	6.96902e-05
BEX5	8.03162e-05
CA10	8.03162e-05
STYK1	8.37763e-05
ATP8A2	8.7081e-05
LRTM2	9.63665e-05
CD200	0.000105115
RGS7	0.000117118
DYNC1I1	0.000119927
NCALD	0.000125843
CAP2	0.000129624
FBLN7	0.000137411
PNOC	0.000152528
VSNL1	0.000172013
RPH3A	0.000197351
KRT5	0.000205675
RGS4	0.00020586
CAMK4	0.000211086
MCHR2	0.000214726
ATP6V1A	0.000221801
PAK1	0.000232869
OLFM1	0.000236866
TMSB4Y	0.000244244
RTN1	0.000250144
EGR4	0.000274029
SPON2	0.000293692
C1QTNF4	0.000303899
SLC10A4	0.000306992
C1QL3	0.000306992
NAP1L5	0.000313788
NELL1	0.000327677
CDH8	0.000341964
ENSA	0.000364155
SYT13	0.000433103
SYT5	0.000436371
CHAF1B	0.000451693
FAM84A	0.000471276
JARID1D	0.000503758
NRN1	0.000517427
DLX1	0.000546493
NRXN3	0.000561114
DDX3Y	0.000594857
GPR158	0.00067347
TMEM163	0.000763239
SLC32A1	0.000799577
SLC4A10	0.000855441
FAM19A1	0.000884398
HPCA	0.000884398
SLC30A3	0.000949027
PCP4L1	0.00107201
GABRG2	0.00108743
GABRA5	0.00108743
LOC400120	0.00109758
PCYOX1L	0.00111273
PVALB	0.00115057
CHGB	0.00116278
TAC3	0.00118301
MARK1	0.00120627
CACNG3	0.00123771
CDK5R2	0.00130129
SORCS3	0.00136952
CDH13	0.00139035
NMS	0.00144219
NEFL	0.00154096
DUSP2	0.00156719
SIDT1	0.00160526
ARHGAP20	0.00168118
ROBO2	0.00170186
KCNV1	0.00170186
STMN2	0.00172271
IGF1	0.00179113
STAR	0.00182687
EGR2	0.00191792
TAGLN3	0.00199027
TYRP1	0.00200259
ARPP-19	0.00200259
TRIM37	0.00208477
FGF12	0.00227434
TMEM169	0.00232354
PCP4	0.00232489
ACTR3B	0.00235044
ADD2	0.00237616
TARBP1	0.00247817
FBXO16	0.00250755
RAB2A	0.00260725
SEZ6L2	0.00272401
HTR2A	0.00278433
CREG2	0.00281305
HMGCLL1	0.00286803
WBSCR17	0.00287107
GLT1D1	0.00295707
TMEM155	0.00308024
LMO4	0.00318623
DCLK1	0.00325233
SCG5	0.00339587
PTPN5	0.00339943
CYorf15B	0.00350735
UBE2T	0.00356125
DOPEY2	0.00357666
NGEF	0.00358574
PRPH2	0.00359494
VAMP2	0.00359878
ZWILCH	0.00360988
NPTXR	0.00367703
SCAMP1	0.00374361
PCMT1	0.0037665
TMEM38A	0.00388434
RAE1	0.00395512
MET	0.00395512
GAP43	0.00397927
LOC286002	0.00405189
SV2B	0.00410036
BEX1	0.00416241
SCG3	0.00416241
MLLT11	0.00423717
COPS7A	0.00423737
SH3GL2	0.00431279
MMD	0.00438592
ANKRD56	0.00460747
C3orf80	0.00460747
SCN8A	0.00474435
PRKACB	0.00474435
SYNGR3	0.00475662
WNT10B	0.00482569
TMEM132D	0.00488509
CAMKK2	0.00521726
PLK2	0.00524595
NME1	0.00528561
HBQ1	0.00542425
ANKRD39	0.00546465
GPR22	0.00547105
TASP1	0.0055095
CA4	0.00559866
PGM2L1	0.00561839
C1orf173	0.0057806
GOT1	0.00585601
CHML	0.00593874
LINC00643	0.00600171
PIAS2	0.00613764
TUBB3	0.00623438
ASB2	0.00623438
KCNF1	0.00639058
EXOSC5	0.00649811
FIBP	0.00655092
ATP2B2	0.00664654
CITED1	0.00673868
ABCC12	0.00678361
TPBG	0.00700457
TRAPPC2L	0.00707873
LOC401097	0.00708457
TUSC3	0.00721463
KMO	0.00732968
STAT4	0.00753724
LRFN2	0.00761904
GSTT1	0.00790833
ZBBX	0.00791161
HSPA12A	0.00791161
UCHL1	0.00808235
NECAP1	0.00809528
PRPS2	0.00872097
VWC2	0.00878308
RASL10A	0.00910359
KHDRBS2	0.00914407
MLIP	0.00914407
LOC441052	0.00922724
C6orf105	0.00932721
RBP4	0.00935197
GABBR2	0.00943333
PAK3	0.00951212
C6orf154	0.00966849
PCSK1	0.00969879
ACOT7	0.0099266
SLC27A4	0.00993505
ARHGEF9	0.0101458
KIAA1239	0.0102554
TUBB2A	0.0105234
PPM1E	0.0106306
SERPINF1	0.0107831
CRHBP	0.0108558
HAS1	0.011053
LOC401442	0.0110548
DIRAS2	0.0110548
HPRT1	0.0112833
ATP6V1B2	0.0115288
KIFAP3	0.0117847
LOC389023	0.0118575
ADAD2	0.0118596
LOC101927151	0.0118596
LYPD8	0.0120759
ATP5F1	0.0125228
NPTX2	0.0125253
OXGR1	0.012601
MECR	0.0131493
GDAP1	0.013295
RNF175	0.0134867
KCNC2	0.0137709
MRPL2	0.0137831
SLC25A27	0.0138909
PARM1	0.0140238
TPTE2	0.0140941
PCLO	0.0141757
ELMOD1	0.0142489
C5orf40	0.0142489
CLUL1	0.0144222
D4S234E	0.0144758
LOC283484	0.0145049
GFRA2	0.014588
ATP6V1G2	0.0145976
C11orf31	0.014789
MCHR1	0.0148296
PRSS16	0.014839
KALRN	0.0150297
CHCHD6	0.0150927
KCNK1	0.0156358
GPR26	0.015809
STXBP1	0.015823
DMXL2	0.0165949
KLHL14	0.0166731
NUDT18	0.0166971
RHEBL1	0.0169259
CNTNAP2	0.0169463
NDRG4	0.01713
ARPP21	0.0173322
PPP1R14C	0.0173884
B4GALT6	0.0175012
OPA1	0.0175593
CORO2A	0.0175593
ATP5G3	0.0176597
LOC728730	0.017749
RBFOX1	0.0178324
PARK2	0.0183548
PRR16	0.0184057
HDAC9	0.0184449
CHN1	0.018548
CORT	0.0187425
CCDC113	0.0188405
LOC645405	0.0188531
STMN1	0.0189383
PHF14	0.0194334
SUSD4	0.0194869
CHRDL2	0.0195262
CBLN2	0.0195334
RUFY3	0.0198801
TBC1D9	0.0201672
SH2D5	0.0204352
NPY5R	0.0204481
LDB2	0.0209761
TMEFF1	0.0215238
PACSIN1	0.0215922
OLFM4	0.0218002
C20orf103	0.0218002
CASQ1	0.021845
HSFY2	0.0220318
SNCB	0.0220783
MDH1B	0.0222283
LOC253962	0.0225763
EGR3	0.0226395
KCNS2	0.0227006
FNDC5	0.0227965
B3GALT2	0.0229226
GUCY1B3	0.0232074
TOMM20	0.023782
MIR7-3HG	0.0240318
UCHL5	0.0244906
CNTNAP5	0.0245595
DDN	0.0246566
ENTPD3	0.0247229
ST8SIA5	0.0248438
ATP5C1	0.0249062
SRD5A1	0.0250732
NELL2	0.0255462
HAPLN1	0.0255462
YWHAB	0.0256638
R3HDM1	0.0256638
RAB3B	0.0257829
ZDHHC23	0.0259669
COPS8	0.0265455
ACTN2	0.0267557
LOC399947	0.0267557
SERPINI1	0.0270622
CD2BP2	0.0271332
ZNF215	0.0272073
REPS2	0.0272816
GABRA4	0.0273559
PNKD	0.0276457
CTXN3	0.0276457
RAB1A	0.0276549
NEK2	0.0276802
SPEF1	0.0279877
YWHAH	0.0279917
LPPR4	0.0279917
EDN3	0.0281837
GLRB	0.0283049
KCNJ3	0.0286197
RAB3C	0.0286204
RBM24	0.0293409
DNM3	0.0294222
SYNGR1	0.0295345
LOC389073	0.0295741
RFC3	0.0296512
SPINT2	0.0299301
CHRM3	0.0299716
SEZ6	0.0300511
MCF2	0.0301308
LOC284214	0.0302186
DDAH1	0.0302905
DHRS11	0.0305433
ARMCX4	0.030572
NPPA	0.030705
YWHAZ	0.0310168
MFSD1	0.0311977
GRIK1	0.0312406
MAP1B	0.0315274
ORAI2	0.0315874
CECR6	0.0318382
TM7SF2	0.0328439
PVRL3	0.0328624
VLDLR	0.0328824
BEX2	0.033582
NETO2	0.0338808
HECW2	0.0340062
CNKSR2	0.0342236
SKIP	0.034914
LOC729870	0.0355272
VAMP1	0.0355272
LOC646588	0.0355272
RCAN2	0.0355902
NIPSNAP1	0.0358831
FLJ36032	0.0359618
TMEM17	0.0360301
LINC00473	0.0373815
CDKN3	0.0375206
DUSP6	0.0393491
GPRASP2	0.0393592
MED6	0.0394651
LOC101930006///FRMPD2B///FRMPD2	0.0394651
XLOC_006951	0.0394651
CIDEA	0.0395596
NLK	0.0406704
REEP1	0.0407743
ACP2	0.0411993
UBE2V2	0.0417957
ARMC9	0.0424441
NDFIP1	0.0425187
SLITRK5	0.0427223
MYL5	0.0427223
LOC643037	0.0429353
SERTM1	0.0433184
LOC728192	0.0433184
DOC2A	0.043337
DDX10	0.0433399
CACNB1	0.0433672
PTPN2	0.0434011
LINC01007	0.0434011
PLPPR4	0.0434011
LOC201229	0.0440893
KCNK3	0.0448695
PSMG1	0.0449009
LGI2	0.0449009
HECW1	0.0453774
FAM133A	0.0459652
LRRTM1	0.0460445
ME3	0.04606
FHL2	0.0460726
HN1	0.0468377
C12orf29	0.0469222
MOAP1	0.0472367
C17orf72	0.0472698
ZNF441	0.0473352
SHD	0.0473352
LOC647509	0.0476372
STXBP5L	0.0483223
NAP1L2	0.0484991
UBE2N	0.0488147
ATCAY	0.0488484
AQP11	0.0492104
GNG2	0.0492552
PLEKHB2	0.0495684
BCL11A	0.000651253
FABP3	0.00121962
TOMM22	0.00312568
ARPC1A	0.00418027
LZTS1	0.00418027
MET	0.00418027
RAE1	0.00418027
TBL1XR1	0.00835727
CA10	0.00835727
GABRA1	0.00835727
LRPAP1	0.00922102
NEFH	0.0104558
SPIN3	0.012531
NEUROD6	0.012531
SLC17A6	0.012531
SYNGR3	0.0152135
CD9	0.0167014
FAM163B	0.0167014
HPCA	0.0167014
IFI6	0.0174213
NCALD	0.0208686
CSPG5	0.0208686
TMEM155	0.0208686
YWHAH	0.0250325
KCNIP1	0.0250325
RAB15	0.0250325
CALB1	0.0250325
UBE2T	0.0264689
CDC37	0.0291932
ARPP21	0.0291932
NPTX2	0.0291932
MAP4	0.0331957
ALYREF	0.0333505
FXYD7	0.0333505
ELAVL4	0.0333505
SLC32A1	0.0333505
CDC42	0.0363642
HNRNPL	0.0375046
ENC1	0.0375046
RIT2	0.0396685
NUDT2	0.0416555
CHGB	0.0416555
PHF24	0.0416555
EFHD2	0.0416555
TNNT2	0.045803
GFRA2	0.045803
DHRS7B	0.0499474
BTBD17	0.0499474
TMEM229B	0.0499474
VSNL1	4.37075e-08
CARTPT	2.27408e-07
NPTX2	2.88527e-07
VGF	6.0083e-07
SYT13	7.09124e-07
MAL2	7.55325e-07
ENC1	9.57367e-07
SCG2	2.91451e-06
TAGLN3	6.94274e-06
PCSK1	6.94853e-06
RNF175	1.00172e-05
SST	1.75693e-05
CHGB	2.27132e-05
SVOP	6.53407e-05
MET	6.5579e-05
SCG5	8.17317e-05
RGS4	8.1895e-05
SYP	9.40904e-05
COPG2IT1	0.000101591
INA	0.000107791
KRT222	0.00012501
ADCYAP1	0.000140349
ATP6V1B2	0.000149153
PARM1	0.000157048
HSPB3	0.000173042
CAP2	0.000217656
NEFM	0.000246579
NELL2	0.000246579
GABRA5	0.000247833
MICAL2	0.000281158
HMP19	0.000374498
SH3GL2	0.000386001
TARBP1	0.000389862
UCHL1	0.000416594
RPH3A	0.000418099
AMPH	0.000451299
STMN2	0.000462906
DYNC1I1	0.000504778
ERC2	0.000527065
SYT4	0.000529107
CHN1	0.000533208
SNAP25	0.000539404
GABRA1	0.000542653
GOT1	0.000557325
TUBB3	0.000629549
GABBR2	0.000682911
SLC30A3	0.000730369
LAMP5	0.000760238
BEX5	0.000887737
CALY	0.000894456
RGS7	0.000921666
ITFG1	0.00107279
CDK5	0.00116694
CAMK1G	0.00116716
SPHKAP	0.00119139
STAT4	0.00123307
SCN3B	0.0012342
HPRT1	0.00129161
GAD2	0.0013175
MLLT11	0.0013703
NPTXR	0.00143362
GABRG2	0.00147598
PAK1	0.00154935
KDM5D	0.00174047
CALB1	0.00181103
GNG3	0.0018115
SV2B	0.002151
CBLN4	0.0021995
REEP1	0.00235079
EGR1	0.00239932
NAP1L5	0.00241221
BEX2	0.00254354
CA10	0.00256095
RTN1	0.00256656
GPRASP1	0.00268806
MAP7D2	0.00270721
GABRD	0.00274296
NMNAT2	0.00276054
CLIP3	0.00288293
NAPB	0.00290537
NELL1	0.0029106
MLIP	0.00295061
PCYOX1L	0.00300025
NRN1	0.00316144
ENO2	0.0033304
CCKBR	0.00337046
CRH	0.00337132
ZCCHC12	0.00354527
SLC17A6	0.00354527
PLPPR4	0.00360591
MYT1L	0.00366242
PLCXD3	0.00399659
GNG2	0.00404804
CPNE4	0.00413005
LINC00643	0.00431252
FSTL5	0.00453635
PRNP	0.00495605
CHRM1	0.0049782
FRMPD2	0.00505629
CACNG3	0.005081
SLC12A5	0.00528275
BMPER	0.00554666
NECAB1	0.00620265
PLK2	0.00627593
DACH2	0.00664954
TSPAN7	0.00671913
LOC100506274	0.00672572
GLRB	0.00692003
C2orf80	0.00717085
PTPN3	0.00727084
NEUROD6	0.00731125
GRIA2	0.0076343
ATP6V1E1	0.00771648
HPCA	0.00800211
KIFAP3	0.00810987
SCN2B	0.00825344
CRYM	0.00842309
PPEF1	0.00842488
CAV3	0.00842488
KIAA0513	0.00867602
ELAVL4	0.00876744
MAP4	0.00894212
SYNGR3	0.00898811
GPR158	0.0092638
KCNV1	0.00961351
GABRB2	0.00974891
CKMT1B	0.0100254
MMD	0.0101085
ERICH3	0.0101183
SLC7A14	0.0103637
SYCE1	0.0105213
ANO3	0.0105886
C1QL3	0.0106792
STEAP2	0.0109292
FAM19A1	0.0110979
OLFM1	0.0115464
CAMTA1	0.0116672
CIRBP	0.0122134
GPR22	0.0123618
LOC100506379	0.0123715
PRKCB	0.0126815
CDH13	0.0128903
MIR1282	0.0134744
ORAI2	0.0134744
NRSN1	0.0137895
SLC39A10	0.0141771
KCNC2	0.0142742
BSN	0.0146305
OLFM3	0.014955
XLOC_006951	0.0151566
NVL	0.0151566
CREG2	0.015181
SYT5	0.0154004
SLC9A6	0.0159465
GLS	0.016233
ABCC12	0.0165903
CALM1	0.0168384
PREPL	0.0169069
B4GALT6	0.0170438
CITED2	0.017427
YWHAE	0.0185198
LINC00323	0.0185198
LOC283737	0.0185198
PNMAL1	0.0186646
MAPK9	0.0190051
NAV3	0.0191483
OCA2	0.0195255
CCK	0.0197822
MDH1	0.0200405
SYBU	0.0201728
VAMP2	0.0202006
XLOC_006548	0.0202006
ATP1B1	0.0202367
BDNF	0.0204309
PRMT8	0.0205331
PNMA2	0.0208032
FBXO34	0.02099
DLGAP2	0.0211688
DOC2A	0.0216239
NUDT11	0.0217993
GSTT1	0.0218811
HTR2A	0.0218811
LOC105376944	0.0218811
SLC2A13	0.0219799
APLP1	0.0223447
LIN7B	0.0233369
ZNF385B	0.0235611
HOMER1	0.0235611
TNRC6B	0.0235611
NECAP1	0.0238878
LDB2	0.0241065
GDA	0.0241065
ARHGAP44	0.0246726
HNRNPUL2-BSCL2///BSCL2	0.0251067
NAP1L2	0.0251106
LOC153577	0.0252406
GRIN2B	0.0252406
LRRTM1	0.0254054
PPP1R14C	0.0256531
AP3B2	0.0257954
SLC8A2	0.0259388
FXYD6	0.0259741
MAP1B	0.0261185
ST6GALNAC5	0.0262387
SYNPR	0.0267174
PLPP2	0.0269196
SERPINI1	0.0270902
CDC42	0.0285286
RPL36A	0.0285983
MCF2	0.0286537
CKMT1A	0.0289902
PFN2	0.0293076
LOC285147	0.0295537
ATP6V1G2	0.0299448
TUBA4A	0.030217
CPLX1	0.0307367
NWD2	0.0307367
TUBB2A	0.0319542
CACNA2D1	0.0319542
FAM175A	0.0319542
FRMPD4	0.0320858
TUBB4A	0.0321572
RSPO2	0.0321572
GABRB3	0.0322169
CCDC184	0.0332614
CNTNAP5	0.0333246
PVALB	0.0336314
LINGO2	0.0336314
PACSIN1	0.0343209
RTN4IP1	0.0347182
BSCL2	0.0347506
PTPRR	0.0349841
RAB15	0.0353082
SCARNA27	0.0353082
CCT6B	0.0353082
NDFIP2	0.0353288
CNTNAP2	0.0363331
LINC00473	0.0369846
SYT1	0.0371971
TMEM59L	0.037211
ENPP5	0.0380705
EPB41L3	0.0380815
GPRASP2	0.0391313
GPR135	0.039846
GPI	0.039928
WNT10B	0.0403359
PTPRU	0.0403359
IFNK	0.0409295
CITED1	0.0409641
TUBB4B	0.0416866
ATP5B	0.0416866
IARS	0.0417159
PNCK	0.041848
VLDLR	0.0420109
PTTG3P	0.0420109
ATOH7	0.0420109
GSK3A	0.0420109
PTK2B	0.0425791
PRR20D	0.0436855
FLJ32063	0.0436855
FAM26F	0.0436855
ELAVL2	0.0446519
NOL4L	0.0448287
PNMAL2	0.0449048
YWHAH	0.0450185
STXBP1	0.0458397
NLGN1	0.0470332
MMP19	0.0470332
CXCL3	0.0470332
GUCA1B	0.0470332
SNAP91	0.0473083
EPT1	0.0474251
AFF2	0.0478336
OPCML	0.0486957
SDIM1	0.0486957
TCEAL5	0.0487064
CASP10	0.0487064
XLOC_012537	0.0487064
LOC100506851	0.0487064
TMEM158	0.048717
OLFM4	0.0490733
THY1	0.0495208
VSTM2A	0.000953857
XIST	0.00190749
NUP210L	0.00286089
S100A8	0.00381406
SORCS1	0.00381406
S100A9	0.00476701
SLC5A3	0.00476701
MAFF	0.00571973
ARHGAP24	0.00571973
FKBP5	0.00667222
CHRNB2	0.00667222
SERPINA3	0.00762449
TACC1	0.00762449
NPTX2	0.00857652
SCN3B	0.00857652
C1QL3	0.00952833
SLCO4A1	0.0104799
RNU5A-1	0.0104799
CEBPD	0.0114313
FABP6	0.0114313
CHI3L1	0.0123824
ENC1	0.0123824
PFKP	0.0133333
MT2A	0.014284
C1orf186	0.014284
MT1M	0.0152344
PARVA	0.0152344
RANBP3L	0.0161846
FDX1L	0.0161846
UPF2	0.0180844
LOC441019	0.0190339
BTNL8	0.0190339
LINC01405	0.0199832
ADAMTS9	0.0209323
DPPA3	0.0209323
ZBTB16	0.0218812
EPHA6	0.0218812
EMP1	0.0228298
TCAF1	0.0228298
CP	0.0237782
SLC6A12	0.0237782
CYBA	0.0247263
CRISPLD2	0.0256743
SNORA40	0.0256743
SLC39A12	0.026622
FAM110A	0.026622
GLYAT	0.0275695
CXCL1	0.0285167
GJA1	0.0294638
SHISA9	0.0294638
HIG2	0.0304106
KCNMB4	0.0304106
ZMAT4	0.0313572
MIA	0.0323035
ING5	0.0323035
CEBPB	0.0332496
LSS	0.0332496
MIR106A	0.0341955
CD34	0.0351412
MT1A	0.0360866
RANBP3	0.0360866
RASD1	0.0370318
LINC00634	0.0370318
GJB6	0.0379768
RHAG	0.0379768
OSTN	0.0389216
PNMT	0.0398661
HDLBP	0.0398661
CSDA	0.0408104
ATXN8OS	0.0408104
MT1G	0.0417545
EFHD2	0.0417545
IPPK	0.0426983
SLC14A1	0.043642
ZNF668	0.043642
ATP2B4	0.0445853
GADD45A	0.0455285
C10orf111	0.0464714
EPB41L4A-AS2	0.0464714
TANC2	0.0474142
MACC1	0.0483566
CHKB	0.0491033
NFKBIA	0.0492989
LRRC71	0.0492989
APLNR	1.62869e-07
PIRT	0.000182201
EMP1	0.000338521
SERPINA3	0.000442967
C21orf62	0.000489446
RFX4	0.00109211
TSPAN6	0.00115256
WWTR1	0.00124791
ANKIB1	0.0016225
C1QTNF5	0.0016225
XIST	0.00250245
SLC25A46	0.00324441
GUSBP1	0.00415274
ITPKB	0.00486574
ZNF621	0.00486574
NDNF	0.00486574
AFF1	0.0057187
PLEC	0.00596245
TAC1	0.00648648
WDR49	0.00707632
FGF2	0.00780819
TNFRSF10B	0.00799666
NWD1	0.00810664
AEBP1	0.00972622
SLC16A9	0.0110868
ACKR3	0.0111983
SERPINI2	0.0115359
ANTXR2	0.0116496
LOC106146153	0.0129636
TNFRSF11B	0.0129636
ECM2	0.0129636
GLIS3	0.014036
CFAP126	0.0145814
SLC16A10	0.0145814
SSPN	0.0149221
DOCK8	0.0150509
PRDX6	0.0157027
SLCO1A2	0.0161987
C4B_2///C4B///C4A	0.0161987
ZNF217	0.0162338
DEFB106B///DEFB106A	0.0178153
DST	0.0178153
INS-IGF2	0.0178153
CHST6	0.0193072
LOC102724660///EFCAB3	0.0194314
PHYHD1	0.0194314
COLEC12	0.0194314
CD44	0.019453
RNASE4	0.0197463
OCIAD1	0.0210469
CLEC7A	0.0210469
C4B	0.0210469
KAT6A	0.02155
BPIFA1	0.0226618
A2ML1	0.0226618
DAW1	0.0226618
FAM84B	0.0229527
C21orf91	0.0242761
DENND2D	0.0250537
LOC101928841	0.0258898
CCDC163	0.0258898
B4GALT1	0.0263906
LTBP1	0.0274151
CDK19	0.027503
B3GNT5	0.0288103
LPAR4	0.0291155
SLC39A12	0.0291155
PRKD3	0.0307275
SLCO1C1	0.0307275
HGF	0.0315153
ZIC1	0.03556
NUTM2B-AS1///NUTM2A-AS1	0.03556
TGIF2	0.036874
PTPRC	0.0371696
FANCB	0.0371696
DYNLRB2	0.0387787
PDLIM5	0.0403872
CDC14A	0.0403872
F5	0.0403872
HK2	0.0419951
PRODH	0.0419951
NHLRC2	0.0434861
ARHGEF7	0.0436024
DOCK10	0.0452091
C1orf87	0.0452091
FOS	0.0452091
MTURN	0.0468153
STAG3L4	0.0468153
IRF1	0.0484209
ANKFN1	0.0484209
ITPKB	3.10903e-08
CARTPT	3.24249e-06
PLSCR4	3.79205e-06
ZFP36L1	6.77856e-06
DDIT4	6.93358e-06
S100A8	1.29635e-05
GFAP	1.31677e-05
S100A12	1.31677e-05
GEM	1.93377e-05
SERPINA3	2.02505e-05
AEBP1	2.47546e-05
XIST	2.91535e-05
S100A9	2.91535e-05
FKBP5	3.96713e-05
ANGPT2	4.16538e-05
MT1M	5.84028e-05
IL17RB	6.93813e-05
LRP4	7.02538e-05
LATS2	9.26632e-05
FCGR2A	9.81842e-05
SLCO4A1	0.000158411
MT1G	0.000190695
CXCR4	0.000199493
C4B	0.000233401
TNFRSF11B	0.000261603
DDIT4L	0.000272715
RGS1	0.000291405
CD163	0.000302429
KLF15	0.000314888
FCGBP	0.000322807
TAC1	0.000322807
VIM	0.000361147
MT2A	0.000390403
CEBPD	0.000464381
MS4A6A	0.000466642
SLC39A12	0.000629641
C4A	0.000677189
RNASE6	0.000705181
TMPRSS5	0.000779452
CXCL1	0.000823932
MAFF	0.000876015
CSDA	0.000929681
PRKD3	0.000936306
GJA4	0.00101768
HSD11B2	0.00101768
SCIN	0.00104176
EMP1	0.00104176
IL1R2	0.00108744
PDLIM1	0.00110016
HLA-DRA	0.00117518
CHST3	0.00120543
TLR2	0.00122171
PLXNB1	0.00122603
EMP3	0.00133151
PHYHD1	0.00143151
SASH1	0.0014335
MIR612///NEAT1	0.00169668
NUPR1	0.00169668
HVCN1	0.00178029
PDLIM4	0.00180003
PPBP	0.00190092
FLJ45910	0.00192377
BAG3	0.00192377
LRP10	0.00196319
ANGPTL4	0.0020026
TGIF1	0.00202677
FOXC1	0.00213569
C1QA	0.00233352
LOC441019	0.00233352
TRIP10	0.00241251
TJP2	0.00264021
TIMP1	0.00268936
MICALL2	0.00281653
MYOT	0.00286993
CD74	0.00292397
SLC14A1	0.00316909
EMX2	0.00317536
MID1IP1	0.00338029
VSIG4	0.00347551
GMPR	0.00363879
ANKIB1	0.00363879
CRH	0.00363879
SPP1	0.00368751
IFITM2///IFITM1	0.00379582
SLC1A3	0.00381551
STEAP3	0.00389185
APOLD1	0.00390568
PECAM1	0.00404608
hCG_1776018	0.00424446
SAMSN1	0.00427584
MSR1	0.00439086
RHBDF2	0.004478
LCP1	0.00471767
TUBB6	0.0048398
OR7A5	0.00529449
CFH	0.00534362
IFI30	0.00534362
C5AR1	0.00545584
S100A11	0.00560468
PDK4	0.00566196
IL18	0.00628396
GPRC5B	0.00630388
CTTN	0.00642437
ADH1B	0.00642437
IFITM2	0.00642437
SRGN	0.00656629
ANXA2	0.00714914
LILRB3	0.00714914
APLNR	0.00727597
SLC25A46	0.00727597
GSTT1	0.00727597
ANXA2P2	0.00744962
C20orf54	0.00744962
CASP4	0.00754385
IFITM3	0.00775614
ZIC2	0.00790049
KCNE4	0.00791166
IL13RA1	0.00826779
EBI3	0.00837471
CLEC2B	0.00838723
CLEC7A	0.00848251
ANXA2P1	0.00871179
GRAMD3	0.00886683
C1R	0.00887631
ITGB5	0.00891997
MKNK2	0.00892263
NCF2	0.00897865
C1orf162	0.00904233
CDKN1A	0.00920985
ATOH8	0.00954937
GBP2	0.00989487
F13A1	0.0104243
GAD2	0.0106037
CHI3L1	0.0107847
IL10RA	0.0108289
ITGB4	0.0109115
ZNF621	0.0109115
ADAD2	0.0109115
FRMPD2	0.0109115
MT1A	0.0109671
IQGAP1	0.011084
IFITM1	0.011151
GJA1	0.0115232
FOXO1	0.0116056
CAPS	0.0116719
ID3	0.0119014
OGN	0.0120927
SOX9	0.012348
TRIM22	0.013481
C21orf62	0.0137743
TXNIP	0.0138807
GPR4	0.0138807
HBP1	0.0139403
IL18R1	0.0140868
MAPKAPK2	0.0144488
KCNJ10	0.0144555
SERPINA5	0.0145032
LOC202181	0.0145454
GPR26	0.0145454
TBX15	0.0147136
IL6	0.0147136
RNASET2	0.0148064
CFHR1	0.0153536
NPC2	0.0155392
TNFRSF10B	0.0156991
NFKBIA	0.0157876
FAM107A	0.0157876
CYTL1	0.0159409
S100A10	0.0160067
CFLAR	0.0162242
FDFT1	0.0164494
PRELP	0.0164494
VCAN	0.0166533
NLRC4	0.0166805
IRAK3	0.0167015
PLA1A	0.0168979
HSPA1A	0.0168979
DSE	0.0174416
C1QC	0.0175816
CFI	0.0180445
ITGA5	0.0180445
CD109	0.0181778
VGF	0.0181778
BGN	0.0182243
SLC13A4	0.0182782
C1QB	0.0187499
CSTA	0.0191198
KLHL6	0.0192108
EFHD1	0.0192108
SPTLC3	0.0194682
TIMP3	0.0195777
CITED1	0.0197105
GADD45B	0.0199542
ISG20	0.0203248
RAB20	0.0204461
RNASE2	0.0209436
C3AR1	0.0211945
CCL2	0.0211945
C1S	0.0217006
SST	0.0218085
ADAMTS9	0.0222125
ARHGAP30	0.0222706
SLC7A7	0.0228763
HIG2	0.0229909
RBM47	0.0232859
MT1X	0.023517
LOC101930416///LOC101929792///LOC100996724///PDE4DIP	0.0237822
GPSM3	0.0245423
SLC6A20	0.0245862
LIFR	0.0251293
RELA	0.0252944
FBXO32	0.0254375
WDR49	0.0254375
PNKD	0.0254375
CTXN3	0.0254375
MS4A7	0.0256781
RFTN2	0.0257307
CASP7	0.0259506
TNS1	0.026061
GNA13	0.0261717
TM4SF1	0.0265118
PYGL	0.0267925
PHF19	0.0271811
A4GALT	0.0273582
NFASC	0.0279295
C19orf59	0.0282172
CLIC1	0.0282172
IL4R	0.0285064
TPM2	0.029065
LINC01094	0.029065
FBLN7	0.029065
CSF3R	0.0302335
CD14	0.0302706
ZIC1	0.0305696
CD93	0.0308699
MT1H	0.0317792
AZGP1	0.0318368
LAT2	0.0320851
IRF7	0.0323924
FPR1	0.0323924
SLC7A2	0.0326908
AGT	0.0326908
CLCA4	0.0326908
VAMP1	0.0326908
PPEF1	0.0326908
CPM	0.0331055
SLC25A18	0.0332341
PALLD	0.0333225
LRRC32	0.0339495
PNRC1	0.0342741
PF4	0.034582
GNG12	0.0349003
SLC16A9	0.03522
SELL	0.0361874
COL1A2	0.0363151
SYTL4	0.0363151
CCDC190	0.0363151
XLOC_006951	0.0363151
PLCE1	0.0372379
CTSS	0.0375149
SLC1A7	0.0376539
C7	0.0381592
TEAD2	0.038636
VNN2	0.0388274
FAM20A	0.0391635
ALOX5AP	0.0391635
CFB	0.0398399
PADI2	0.0399376
NCALD	0.0399376
KCNN3	0.0400664
HIST2H2BE	0.0402112
ID4	0.0403564
LYZ	0.0408647
NYD-SP21	0.0415547
NFATC2	0.042273
FCGR1B	0.0433033
MYH11	0.0435586
CFAP47	0.0435586
SHD	0.0435586
PCSK1	0.0435586
MS4A4A	0.0436571
LOC645652	0.0436571
TCIRG1	0.0447082
ADM	0.0447266
LILRA2	0.0447266
DNM3	0.0454463
PTGDS	0.0454463
ZBTB20	0.0458081
PRDM6	0.0469018
ACVRL1	0.047178
CPNE5	0.047178
HSPB3	0.047178
FMOD	0.047269
ZNF217	0.0475495
TMEM176A	0.0476376
FGL2	0.0480075
CD37	0.0485208
RUNX3	0.0496694
FGFRL1	0.049877
HCK	0.049877
ECM2	0.000836977
ANXA1	0.00091824
SERPINA5	0.00231266
CD163	0.00244577
GLIS3	0.00332254
SYTL4	0.00348014
ANGPT1	0.00380851
RGS1	0.00451531
MIR23A	0.00451531
ANKIB1	0.00451531
DDR2	0.00469295
C1S	0.00488069
SLC14A1	0.005267
C1orf87	0.00608277
SLC7A2	0.0086209
LOC105371920	0.00902679
CNPY1	0.00902679
SLC25A46	0.00902679
ARRDC4	0.0107359
CD44	0.0118776
FBXO32	0.0130751
LOC106146153	0.0135345
SERPINA3	0.0135345
MIR33A	0.0135345
ZNF621	0.0135345
WWC1	0.0140563
RNASE4	0.0173489
FOS	0.0180383
SNORD15A	0.0180383
LTF	0.0180383
TSPAN6	0.0210297
CAPS	0.0221999
ZNF638-IT1///ZNF638	0.0225383
AR	0.0225383
CFAP126	0.0225383
PLSCR4	0.0234004
YAP1	0.0238073
ITPKB	0.0276191
LPAR4	0.0289494
EGFR	0.0304542
KDM4B	0.0315269
CCL2	0.0315269
WDR49	0.0316989
CD99	0.0326417
SLC47A2	0.0360155
TMEM106A	0.0405003
STEAP3	0.0406506
NUPR1	0.0422439
PDE9A	0.0449813
EMP1	0.0449813
GYG2	0.0455165
HBP1	0.048903
WASF2	0.0494584
CP	0.0494584
APLNR	4.25149e-09
ITPKB	3.80101e-06
AEBP1	1.39138e-05
SERPINA3	4.58674e-05
ANLN	0.000127926
CHST6	0.000217102
PLXNB1	0.000221916
SLC4A11	0.000239833
KLF2	0.00031972
FAM65C	0.000361391
GFAP	0.000396468
KCNE4	0.000428111
DDIT4	0.000450105
SLCO4A1	0.000455718
CFLAR	0.000471044
RGS1	0.000697183
RASL12	0.000742877
ACACB	0.000812081
SLC6A12	0.000958776
GPR4	0.00098221
SYTL4	0.00113928
TEAD2	0.00128831
GPER1	0.00130073
ASCL1	0.00151344
FOXC1	0.00151867
ITGB4	0.00156698
HIGD1B	0.00162783
EZR	0.00181978
HEY2	0.00198042
GMPR	0.00219877
IL1RL1	0.00219877
PDGFRB	0.00250249
LEF1	0.00252289
MT1F	0.0027538
ADAMTS1	0.00299708
SLC7A2	0.00380141
LOC387895	0.00439676
CXCL16	0.00469758
RFX4	0.00504147
SRGN	0.00514838
TSPO	0.00523156
EDNRA	0.00536512
TMEM106A	0.00545471
PLCE1	0.00614268
KLF4	0.00659399
XLOC_004956	0.00659399
DUSP1	0.00708833
RNU11	0.00729421
ANGPT2	0.00746224
MYO10	0.00752597
FCGBP	0.00760843
SCIN	0.00811012
RFTN2	0.0084349
SNORD17	0.00858974
COLEC12	0.00879043
RNASE6	0.00879043
SLC44A2	0.00883454
CALD1	0.00887372
BACE2	0.00924435
CLDN5	0.00962883
MAFF	0.00998799
SOCS3	0.00998799
FOXJ1	0.0103166
LPP	0.0104423
STEAP3	0.0107587
DDIT4L	0.0108508
SLC15A3	0.0109769
CD109	0.0109861
XLOC_010855	0.0109861
MUC1	0.0110234
PTRF	0.0113101
TP53INP1	0.0116179
SPP1	0.011855
LRRC32	0.01309
C1QTNF5	0.013181
PLSCR4	0.013181
XLOC_007020	0.013181
DLC1	0.0132269
FZD9	0.0133667
TNS3	0.0137871
RASSF4	0.0141603
MECOM	0.0147498
CD44	0.0148055
APOLD1	0.0153751
WDR49	0.0153751
GPR182	0.0153751
C1orf61	0.0153751
CCL2	0.015382
NUPR1	0.0154429
ERMN	0.0155392
TMC6	0.0156811
CLIC1	0.0156945
RAPGEF3	0.0160939
DNAJB6	0.016325
KANK2	0.0163256
IL4R	0.0164407
BCAS1	0.0166169
TRIM56	0.0173488
SLC1A7	0.0175685
NPC2	0.0175685
KIAA0485	0.0175685
IL1R1	0.0176953
EHD2	0.0186272
SRGAP1	0.0191524
KRT79	0.0197611
AGT	0.0197611
NDE1	0.0204969
ABCA1	0.0207781
MT1G	0.0210124
CD163	0.021534
ZFP36L1	0.0217892
CCDC190	0.0219529
XLOC_l2_014048	0.0219529
FAM181B	0.022287
CDKN1A	0.0223104
MLKL	0.0228098
SPR	0.023092
TBL1X	0.0233891
RHOJ	0.0233939
HEPH	0.0238646
PADI2	0.0241439
XLOC_004187	0.0241439
EPS8	0.0255875
RHBDF2	0.0256447
MYOT	0.0259555
FAM107B	0.0263342
CFAP47	0.0263342
NSUN6	0.0263342
C15orf52	0.026505
LRP4	0.0266951
CMTM3	0.0267427
NFKBIA	0.0269538
ITGA10	0.027142
SNORA73A	0.0280675
XLOC_012294	0.0285237
SFRP1	0.0286221
ARRDC2	0.0288664
ACSS1	0.0292788
DSE	0.0300425
SERPINB6	0.0300846
FGR	0.0303115
XAGE-4	0.0307124
ATP6V1G2-DDX39B///SNORD84///DDX39B	0.0307124
ANKRD13D	0.0311179
FOXO4	0.0315191
POLR3H	0.0319565
EP400	0.0329004
TMEM123	0.0329004
SWAP70	0.0329515
FXYD5	0.0330195
HEYL	0.0334493
KIF5B	0.033905
ELF1	0.0345899
SNORA54	0.0350876
OR52E8	0.0350876
MYO5C	0.0350876
KIF1C	0.0351718
ITGB1	0.0354016
MGME1	0.0354158
QKI	0.037066
SEPP1	0.0370936
YES1	0.0371914
XLOC_002486	0.037274
C4B	0.0383495
ZBTB20	0.0386613
RHOQ	0.0388105
CGNL1	0.039042
IGFBP7	0.0394596
XLOC_l2_015585	0.0394596
AHCYL1	0.0394596
PALLD	0.0399217
MOB3C	0.0399855
ACTA2	0.0404064
LPAR1	0.0405628
DISP1	0.0408862
C11orf96	0.0412365
SLA	0.0415384
MAATS1	0.0416445
XLOC_001339	0.0416445
IFITM1	0.0421101
TIMP1	0.0423951
MERTK	0.0425976
ISYNA1	0.0428654
PSD2	0.0433191
ITGB2	0.0434659
BGN	0.0435628
MAP4	0.0438286
GM2A	0.0438286
GPR179	0.0438286
SPX	0.0442977
APOC1	0.0444287
POGK	0.0447909
YAP1	0.0456102
TGFB1I1	0.0459925
ANTXR2	0.046012
APOBEC3F	0.046012
REP15	0.046012
ZIC1	0.046012
KCNJ10	0.0472948
BICC1	0.0481945
ATF7IP	0.0481945

## Sheet: Cerebellum Down
Name	Score
ZP2	7.67931e-06
CPLX3	0.000653114
LAMB1	0.00118395
RPS4Y1	0.00130612
GSTM5	0.00130612
CYorf15B	0.00195902
HSD11B1	0.00195902
EGR4	0.00261182
TIMP4	0.00261182
HSFY2	0.00309737
JARID1D	0.00326451
ARHGAP4	0.00335975
ELAC1	0.00357733
DDX3Y	0.00391709
APOE	0.00391709
TMEM10	0.00456956
RHBG	0.00522193
SERPINE2	0.00522193
CIRBP	0.00587419
TTYH1	0.00587419
RBM3	0.00652635
SLC1A3	0.00652635
TMSB4Y	0.00717839
PLEKHH2	0.00717839
STON1-GTF2A1L	0.00783034
FLJ22655	0.00848217
NKAIN1	0.00879046
GPR37L1	0.0091339
ETV5	0.00963247
ALDH1A1	0.00978552
CBLN2	0.010437
MGST1	0.010437
PAPPA2	0.0117397
DTNA	0.0117397
FOLH1	0.0123909
KCNJ16	0.0123909
VGF	0.013042
TUBB2B	0.013042
DUSP4	0.013693
RASSF7	0.013693
CLEC3B	0.0143439
DAB2	0.0143439
GIMAP1	0.0149946
C2CD4D	0.0156453
EDN3	0.0162959
C1orf61	0.0162959
GRIA1	0.0169463
LOC201229	0.0175967
IL33	0.0175967
FAM84A	0.0182469
PPIAL4G	0.0182469
SYNGR4	0.018897
RGCC	0.018897
CYP26B1	0.019547
PCYOX1L	0.020197
MIR101-2	0.020197
LOC285281	0.0208468
FAM69C	0.0208468
SPRY4	0.0213007
NR4A3	0.0214965
PDPN	0.0214965
NEUROG2	0.0221461
PTN	0.0221461
MOBP	0.0227956
CABLES1	0.0227956
C17orf70	0.0234449
FAM46C	0.0234449
LMO2	0.0240942
LEMD1	0.0247434
PSG5	0.0247434
NR4A1	0.0253924
CST3	0.0253924
DUSP5	0.0260414
PTPRZ1	0.0260414
CTSL2	0.0266902
SFXN5	0.0266902
DHDDS	0.027339
TNFRSF1A	0.027339
SPAG1	0.0279876
NEFL	0.0286361
STARD6	0.0286361
VSNL1	0.0292846
UPP1	0.0292846
COL9A3	0.0299329
SLC4A4	0.0299329
PRMT6	0.0305811
SLC25A34	0.0305811
ZNF334	0.0312292
ST6GALNAC3	0.0312292
CCL3L3	0.0318772
DEFA1B	0.0318772
CBLN1	0.0325251
SOX9	0.0325251
EOMES	0.0331728
CBS	0.0331728
C9orf103	0.0338205
CRYM	0.0344681
IRF7	0.0344681
YIF1A	0.0349889
PRKY	0.0351156
TCEB2	0.0351156
SVOP	0.0357629
VIP	0.0357629
C6orf176	0.0364102
HIST1H2AE	0.0364102
CERKL	0.0370573
C1orf54	0.0370573
VIT	0.0377043
DCAKD	0.0377043
TCTN1	0.0383513
LIPG	0.0389981
SPRED1	0.0389981
CYP20A1	0.0396448
TRIM7	0.0396448
OR5D16	0.0402914
GPD1	0.0409379
LOC101928150	0.0409379
SLC46A2	0.0415843
FIGN	0.0415843
KIT	0.0422306
SNHG8	0.0422306
USP9Y	0.0428768
LRRC8A	0.0428768
EPN3	0.0435229
MSN	0.0435229
PCBP4	0.0440644
RP11-35N6.1	0.0441688
LRP5L	0.0441688
LFNG	0.0448147
TMEM125	0.0461061
CRNDE	0.0461061
EGR1	0.0467516
PON2	0.0467516
TARBP1	0.0480424
ALG6	0.0480424
GLDN	0.0486876
MDP-1	0.0493327
LRCH1	0.0499777

## Sheet: Cerebellum Up
Name	Score
VSTM2A	0.000953857
XIST	0.00190749
NUP210L	0.00286089
S100A8	0.00381406
SORCS1	0.00381406
S100A9	0.00476701
SLC5A3	0.00476701
MAFF	0.00571973
ARHGAP24	0.00571973
FKBP5	0.00667222
CHRNB2	0.00667222
SERPINA3	0.00762449
TACC1	0.00762449
NPTX2	0.00857652
SCN3B	0.00857652
C1QL3	0.00952833
SLCO4A1	0.0104799
RNU5A-1	0.0104799
CEBPD	0.0114313
FABP6	0.0114313
CHI3L1	0.0123824
ENC1	0.0123824
PFKP	0.0133333
MT2A	0.014284
C1orf186	0.014284
MT1M	0.0152344
PARVA	0.0152344
RANBP3L	0.0161846
FDX1L	0.0161846
UPF2	0.0180844
LOC441019	0.0190339
BTNL8	0.0190339
LINC01405	0.0199832
ADAMTS9	0.0209323
DPPA3	0.0209323
ZBTB16	0.0218812
EPHA6	0.0218812
EMP1	0.0228298
TCAF1	0.0228298
CP	0.0237782
SLC6A12	0.0237782
CYBA	0.0247263
CRISPLD2	0.0256743
SNORA40	0.0256743
SLC39A12	0.026622
FAM110A	0.026622
GLYAT	0.0275695
CXCL1	0.0285167
GJA1	0.0294638
SHISA9	0.0294638
HIG2	0.0304106
KCNMB4	0.0304106
ZMAT4	0.0313572
MIA	0.0323035
ING5	0.0323035
CEBPB	0.0332496
LSS	0.0332496
MIR106A	0.0341955
CD34	0.0351412
MT1A	0.0360866
RANBP3	0.0360866
RASD1	0.0370318
LINC00634	0.0370318
GJB6	0.0379768
RHAG	0.0379768
OSTN	0.0389216
PNMT	0.0398661
HDLBP	0.0398661
CSDA	0.0408104
ATXN8OS	0.0408104
MT1G	0.0417545
EFHD2	0.0417545
IPPK	0.0426983
SLC14A1	0.043642
ZNF668	0.043642
ATP2B4	0.0445853
GADD45A	0.0455285
C10orf111	0.0464714
EPB41L4A-AS2	0.0464714
TANC2	0.0474142
MACC1	0.0483566
CHKB	0.0491033
NFKBIA	0.0492989
LRRC71	0.0492989

## Sheet: Frontal Down
Name	Score
SST	1.34754e-11
PPEF1	6.81796e-11
ADCYAP1	1.27661e-10
CRH	1.28904e-10
CRYM	8.12977e-08
VGF	2.22154e-07
HSPB3	2.63851e-07
SLN	3.52601e-07
RBM3	4.41112e-07
MAL2	5.56615e-07
NEUROD6	7.64761e-07
GNG3	1.06219e-06
GAD2	1.8428e-06
SVOP	2.25205e-06
FREM3	2.52129e-06
SCG2	2.56024e-06
BDNF	2.64198e-06
FRMPD2	3.81237e-06
CARTPT	3.83073e-06
GABRD	4.0997e-06
TAC1	4.19232e-06
ENC1	4.85265e-06
RPS4Y1	8.61682e-06
NRSN1	9.43606e-06
SCN3B	1.16217e-05
CALB1	1.40942e-05
SLC16A14	1.53109e-05
SYT1	1.53147e-05
PTPRR	1.54564e-05
CBLN4	1.59227e-05
NMU	1.73257e-05
PRMT8	2.13298e-05
OLFM3	2.4213e-05
EGR1	2.48055e-05
GABRA1	3.24174e-05
PCDH8	3.81538e-05
PTPN3	4.48855e-05
CCKBR	4.87471e-05
CIRBP	5.02156e-05
MYT1L	5.40309e-05
SNAP25	6.05779e-05
VIP	6.11928e-05
DUSP4	6.96902e-05
BEX5	8.03162e-05
CA10	8.03162e-05
STYK1	8.37763e-05
ATP8A2	8.7081e-05
LRTM2	9.63665e-05
CD200	0.000105115
RGS7	0.000117118
DYNC1I1	0.000119927
NCALD	0.000125843
CAP2	0.000129624
FBLN7	0.000137411
PNOC	0.000152528
VSNL1	0.000172013
RPH3A	0.000197351
KRT5	0.000205675
RGS4	0.00020586
CAMK4	0.000211086
MCHR2	0.000214726
ATP6V1A	0.000221801
PAK1	0.000232869
OLFM1	0.000236866
TMSB4Y	0.000244244
RTN1	0.000250144
EGR4	0.000274029
SPON2	0.000293692
C1QTNF4	0.000303899
SLC10A4	0.000306992
C1QL3	0.000306992
NAP1L5	0.000313788
NELL1	0.000327677
CDH8	0.000341964
ENSA	0.000364155
SYT13	0.000433103
SYT5	0.000436371
CHAF1B	0.000451693
FAM84A	0.000471276
JARID1D	0.000503758
NRN1	0.000517427
DLX1	0.000546493
NRXN3	0.000561114
DDX3Y	0.000594857
GPR158	0.00067347
TMEM163	0.000763239
SLC32A1	0.000799577
SLC4A10	0.000855441
FAM19A1	0.000884398
HPCA	0.000884398
SLC30A3	0.000949027
PCP4L1	0.00107201
GABRG2	0.00108743
GABRA5	0.00108743
LOC400120	0.00109758
PCYOX1L	0.00111273
PVALB	0.00115057
CHGB	0.00116278
TAC3	0.00118301
MARK1	0.00120627
CACNG3	0.00123771
CDK5R2	0.00130129
SORCS3	0.00136952
CDH13	0.00139035
NMS	0.00144219
NEFL	0.00154096
DUSP2	0.00156719
SIDT1	0.00160526
ARHGAP20	0.00168118
ROBO2	0.00170186
KCNV1	0.00170186
STMN2	0.00172271
IGF1	0.00179113
STAR	0.00182687
EGR2	0.00191792
TAGLN3	0.00199027
TYRP1	0.00200259
ARPP-19	0.00200259
TRIM37	0.00208477
FGF12	0.00227434
TMEM169	0.00232354
PCP4	0.00232489
ACTR3B	0.00235044
ADD2	0.00237616
TARBP1	0.00247817
FBXO16	0.00250755
RAB2A	0.00260725
SEZ6L2	0.00272401
HTR2A	0.00278433
CREG2	0.00281305
HMGCLL1	0.00286803
WBSCR17	0.00287107
GLT1D1	0.00295707
TMEM155	0.00308024
LMO4	0.00318623
DCLK1	0.00325233
SCG5	0.00339587
PTPN5	0.00339943
CYorf15B	0.00350735
UBE2T	0.00356125
DOPEY2	0.00357666
NGEF	0.00358574
PRPH2	0.00359494
VAMP2	0.00359878
ZWILCH	0.00360988
NPTXR	0.00367703
SCAMP1	0.00374361
PCMT1	0.0037665
TMEM38A	0.00388434
RAE1	0.00395512
MET	0.00395512
GAP43	0.00397927
LOC286002	0.00405189
SV2B	0.00410036
BEX1	0.00416241
SCG3	0.00416241
MLLT11	0.00423717
COPS7A	0.00423737
SH3GL2	0.00431279
MMD	0.00438592
ANKRD56	0.00460747
C3orf80	0.00460747
SCN8A	0.00474435
PRKACB	0.00474435
SYNGR3	0.00475662
WNT10B	0.00482569
TMEM132D	0.00488509
CAMKK2	0.00521726
PLK2	0.00524595
NME1	0.00528561
HBQ1	0.00542425
ANKRD39	0.00546465
GPR22	0.00547105
TASP1	0.0055095
CA4	0.00559866
PGM2L1	0.00561839
C1orf173	0.0057806
GOT1	0.00585601
CHML	0.00593874
LINC00643	0.00600171
PIAS2	0.00613764
TUBB3	0.00623438
ASB2	0.00623438
KCNF1	0.00639058
EXOSC5	0.00649811
FIBP	0.00655092
ATP2B2	0.00664654
CITED1	0.00673868
ABCC12	0.00678361
TPBG	0.00700457
TRAPPC2L	0.00707873
LOC401097	0.00708457
TUSC3	0.00721463
KMO	0.00732968
STAT4	0.00753724
LRFN2	0.00761904
GSTT1	0.00790833
ZBBX	0.00791161
HSPA12A	0.00791161
UCHL1	0.00808235
NECAP1	0.00809528
PRPS2	0.00872097
VWC2	0.00878308
RASL10A	0.00910359
KHDRBS2	0.00914407
MLIP	0.00914407
LOC441052	0.00922724
C6orf105	0.00932721
RBP4	0.00935197
GABBR2	0.00943333
PAK3	0.00951212
C6orf154	0.00966849
PCSK1	0.00969879
ACOT7	0.0099266
SLC27A4	0.00993505
ARHGEF9	0.0101458
KIAA1239	0.0102554
TUBB2A	0.0105234
PPM1E	0.0106306
SERPINF1	0.0107831
CRHBP	0.0108558
HAS1	0.011053
LOC401442	0.0110548
DIRAS2	0.0110548
HPRT1	0.0112833
ATP6V1B2	0.0115288
KIFAP3	0.0117847
LOC389023	0.0118575
ADAD2	0.0118596
LOC101927151	0.0118596
LYPD8	0.0120759
ATP5F1	0.0125228
NPTX2	0.0125253
OXGR1	0.012601
MECR	0.0131493
GDAP1	0.013295
RNF175	0.0134867
KCNC2	0.0137709
MRPL2	0.0137831
SLC25A27	0.0138909
PARM1	0.0140238
TPTE2	0.0140941
PCLO	0.0141757
ELMOD1	0.0142489
C5orf40	0.0142489
CLUL1	0.0144222
D4S234E	0.0144758
LOC283484	0.0145049
GFRA2	0.014588
ATP6V1G2	0.0145976
C11orf31	0.014789
MCHR1	0.0148296
PRSS16	0.014839
KALRN	0.0150297
CHCHD6	0.0150927
KCNK1	0.0156358
GPR26	0.015809
STXBP1	0.015823
DMXL2	0.0165949
KLHL14	0.0166731
NUDT18	0.0166971
RHEBL1	0.0169259
CNTNAP2	0.0169463
NDRG4	0.01713
ARPP21	0.0173322
PPP1R14C	0.0173884
B4GALT6	0.0175012
OPA1	0.0175593
CORO2A	0.0175593
ATP5G3	0.0176597
LOC728730	0.017749
RBFOX1	0.0178324
PARK2	0.0183548
PRR16	0.0184057
HDAC9	0.0184449
CHN1	0.018548
CORT	0.0187425
CCDC113	0.0188405
LOC645405	0.0188531
STMN1	0.0189383
PHF14	0.0194334
SUSD4	0.0194869
CHRDL2	0.0195262
CBLN2	0.0195334
RUFY3	0.0198801
TBC1D9	0.0201672
SH2D5	0.0204352
NPY5R	0.0204481
LDB2	0.0209761
TMEFF1	0.0215238
PACSIN1	0.0215922
OLFM4	0.0218002
C20orf103	0.0218002
CASQ1	0.021845
HSFY2	0.0220318
SNCB	0.0220783
MDH1B	0.0222283
LOC253962	0.0225763
EGR3	0.0226395
KCNS2	0.0227006
FNDC5	0.0227965
B3GALT2	0.0229226
GUCY1B3	0.0232074
TOMM20	0.023782
MIR7-3HG	0.0240318
UCHL5	0.0244906
CNTNAP5	0.0245595
DDN	0.0246566
ENTPD3	0.0247229
ST8SIA5	0.0248438
ATP5C1	0.0249062
SRD5A1	0.0250732
NELL2	0.0255462
HAPLN1	0.0255462
YWHAB	0.0256638
R3HDM1	0.0256638
RAB3B	0.0257829
ZDHHC23	0.0259669
COPS8	0.0265455
ACTN2	0.0267557
LOC399947	0.0267557
SERPINI1	0.0270622
CD2BP2	0.0271332
ZNF215	0.0272073
REPS2	0.0272816
GABRA4	0.0273559
PNKD	0.0276457
CTXN3	0.0276457
RAB1A	0.0276549
NEK2	0.0276802
SPEF1	0.0279877
YWHAH	0.0279917
LPPR4	0.0279917
EDN3	0.0281837
GLRB	0.0283049
KCNJ3	0.0286197
RAB3C	0.0286204
RBM24	0.0293409
DNM3	0.0294222
SYNGR1	0.0295345
LOC389073	0.0295741
RFC3	0.0296512
SPINT2	0.0299301
CHRM3	0.0299716
SEZ6	0.0300511
MCF2	0.0301308
LOC284214	0.0302186
DDAH1	0.0302905
DHRS11	0.0305433
ARMCX4	0.030572
NPPA	0.030705
YWHAZ	0.0310168
MFSD1	0.0311977
GRIK1	0.0312406
MAP1B	0.0315274
ORAI2	0.0315874
CECR6	0.0318382
TM7SF2	0.0328439
PVRL3	0.0328624
VLDLR	0.0328824
BEX2	0.033582
NETO2	0.0338808
HECW2	0.0340062
CNKSR2	0.0342236
SKIP	0.034914
LOC729870	0.0355272
VAMP1	0.0355272
LOC646588	0.0355272
RCAN2	0.0355902
NIPSNAP1	0.0358831
FLJ36032	0.0359618
TMEM17	0.0360301
LINC00473	0.0373815
CDKN3	0.0375206
DUSP6	0.0393491
GPRASP2	0.0393592
MED6	0.0394651
LOC101930006///FRMPD2B///FRMPD2	0.0394651
XLOC_006951	0.0394651
CIDEA	0.0395596
NLK	0.0406704
REEP1	0.0407743
ACP2	0.0411993
UBE2V2	0.0417957
ARMC9	0.0424441
NDFIP1	0.0425187
SLITRK5	0.0427223
MYL5	0.0427223
LOC643037	0.0429353
SERTM1	0.0433184
LOC728192	0.0433184
DOC2A	0.043337
DDX10	0.0433399
CACNB1	0.0433672
PTPN2	0.0434011
LINC01007	0.0434011
PLPPR4	0.0434011
LOC201229	0.0440893
KCNK3	0.0448695
PSMG1	0.0449009
LGI2	0.0449009
HECW1	0.0453774
FAM133A	0.0459652
LRRTM1	0.0460445
ME3	0.04606
FHL2	0.0460726
HN1	0.0468377
C12orf29	0.0469222
MOAP1	0.0472367
C17orf72	0.0472698
ZNF441	0.0473352
SHD	0.0473352
LOC647509	0.0476372
STXBP5L	0.0483223
NAP1L2	0.0484991
UBE2N	0.0488147
ATCAY	0.0488484
AQP11	0.0492104
GNG2	0.0492552
PLEKHB2	0.0495684

## Sheet: Frontal Up
Name	Score
ITPKB	3.10903e-08
CARTPT	3.24249e-06
PLSCR4	3.79205e-06
ZFP36L1	6.77856e-06
DDIT4	6.93358e-06
S100A8	1.29635e-05
GFAP	1.31677e-05
S100A12	1.31677e-05
GEM	1.93377e-05
SERPINA3	2.02505e-05
AEBP1	2.47546e-05
XIST	2.91535e-05
S100A9	2.91535e-05
FKBP5	3.96713e-05
ANGPT2	4.16538e-05
MT1M	5.84028e-05
IL17RB	6.93813e-05
LRP4	7.02538e-05
LATS2	9.26632e-05
FCGR2A	9.81842e-05
SLCO4A1	0.000158411
MT1G	0.000190695
CXCR4	0.000199493
C4B	0.000233401
TNFRSF11B	0.000261603
DDIT4L	0.000272715
RGS1	0.000291405
CD163	0.000302429
KLF15	0.000314888
FCGBP	0.000322807
TAC1	0.000322807
VIM	0.000361147
MT2A	0.000390403
CEBPD	0.000464381
MS4A6A	0.000466642
SLC39A12	0.000629641
C4A	0.000677189
RNASE6	0.000705181
TMPRSS5	0.000779452
CXCL1	0.000823932
MAFF	0.000876015
CSDA	0.000929681
PRKD3	0.000936306
GJA4	0.00101768
HSD11B2	0.00101768
SCIN	0.00104176
EMP1	0.00104176
IL1R2	0.00108744
PDLIM1	0.00110016
HLA-DRA	0.00117518
CHST3	0.00120543
TLR2	0.00122171
PLXNB1	0.00122603
EMP3	0.00133151
PHYHD1	0.00143151
SASH1	0.0014335
MIR612///NEAT1	0.00169668
NUPR1	0.00169668
HVCN1	0.00178029
PDLIM4	0.00180003
PPBP	0.00190092
FLJ45910	0.00192377
BAG3	0.00192377
LRP10	0.00196319
ANGPTL4	0.0020026
TGIF1	0.00202677
FOXC1	0.00213569
C1QA	0.00233352
LOC441019	0.00233352
TRIP10	0.00241251
TJP2	0.00264021
TIMP1	0.00268936
MICALL2	0.00281653
MYOT	0.00286993
CD74	0.00292397
SLC14A1	0.00316909
EMX2	0.00317536
MID1IP1	0.00338029
VSIG4	0.00347551
GMPR	0.00363879
ANKIB1	0.00363879
CRH	0.00363879
SPP1	0.00368751
IFITM2///IFITM1	0.00379582
SLC1A3	0.00381551
STEAP3	0.00389185
APOLD1	0.00390568
PECAM1	0.00404608
hCG_1776018	0.00424446
SAMSN1	0.00427584
MSR1	0.00439086
RHBDF2	0.004478
LCP1	0.00471767
TUBB6	0.0048398
OR7A5	0.00529449
CFH	0.00534362
IFI30	0.00534362
C5AR1	0.00545584
S100A11	0.00560468
PDK4	0.00566196
IL18	0.00628396
GPRC5B	0.00630388
CTTN	0.00642437
ADH1B	0.00642437
IFITM2	0.00642437
SRGN	0.00656629
ANXA2	0.00714914
LILRB3	0.00714914
APLNR	0.00727597
SLC25A46	0.00727597
GSTT1	0.00727597
ANXA2P2	0.00744962
C20orf54	0.00744962
CASP4	0.00754385
IFITM3	0.00775614
ZIC2	0.00790049
KCNE4	0.00791166
IL13RA1	0.00826779
EBI3	0.00837471
CLEC2B	0.00838723
CLEC7A	0.00848251
ANXA2P1	0.00871179
GRAMD3	0.00886683
C1R	0.00887631
ITGB5	0.00891997
MKNK2	0.00892263
NCF2	0.00897865
C1orf162	0.00904233
CDKN1A	0.00920985
ATOH8	0.00954937
GBP2	0.00989487
F13A1	0.0104243
GAD2	0.0106037
CHI3L1	0.0107847
IL10RA	0.0108289
ITGB4	0.0109115
ZNF621	0.0109115
ADAD2	0.0109115
FRMPD2	0.0109115
MT1A	0.0109671
IQGAP1	0.011084
IFITM1	0.011151
GJA1	0.0115232
FOXO1	0.0116056
CAPS	0.0116719
ID3	0.0119014
OGN	0.0120927
SOX9	0.012348
TRIM22	0.013481
C21orf62	0.0137743
TXNIP	0.0138807
GPR4	0.0138807
HBP1	0.0139403
IL18R1	0.0140868
MAPKAPK2	0.0144488
KCNJ10	0.0144555
SERPINA5	0.0145032
LOC202181	0.0145454
GPR26	0.0145454
TBX15	0.0147136
IL6	0.0147136
RNASET2	0.0148064
CFHR1	0.0153536
NPC2	0.0155392
TNFRSF10B	0.0156991
NFKBIA	0.0157876
FAM107A	0.0157876
CYTL1	0.0159409
S100A10	0.0160067
CFLAR	0.0162242
FDFT1	0.0164494
PRELP	0.0164494
VCAN	0.0166533
NLRC4	0.0166805
IRAK3	0.0167015
PLA1A	0.0168979
HSPA1A	0.0168979
DSE	0.0174416
C1QC	0.0175816
CFI	0.0180445
ITGA5	0.0180445
CD109	0.0181778
VGF	0.0181778
BGN	0.0182243
SLC13A4	0.0182782
C1QB	0.0187499
CSTA	0.0191198
KLHL6	0.0192108
EFHD1	0.0192108
SPTLC3	0.0194682
TIMP3	0.0195777
CITED1	0.0197105
GADD45B	0.0199542
ISG20	0.0203248
RAB20	0.0204461
RNASE2	0.0209436
C3AR1	0.0211945
CCL2	0.0211945
C1S	0.0217006
SST	0.0218085
ADAMTS9	0.0222125
ARHGAP30	0.0222706
SLC7A7	0.0228763
HIG2	0.0229909
RBM47	0.0232859
MT1X	0.023517
LOC101930416///LOC101929792///LOC100996724///PDE4DIP	0.0237822
GPSM3	0.0245423
SLC6A20	0.0245862
LIFR	0.0251293
RELA	0.0252944
FBXO32	0.0254375
WDR49	0.0254375
PNKD	0.0254375
CTXN3	0.0254375
MS4A7	0.0256781
RFTN2	0.0257307
CASP7	0.0259506
TNS1	0.026061
GNA13	0.0261717
TM4SF1	0.0265118
PYGL	0.0267925
PHF19	0.0271811
A4GALT	0.0273582
NFASC	0.0279295
C19orf59	0.0282172
CLIC1	0.0282172
IL4R	0.0285064
TPM2	0.029065
LINC01094	0.029065
FBLN7	0.029065
CSF3R	0.0302335
CD14	0.0302706
ZIC1	0.0305696
CD93	0.0308699
MT1H	0.0317792
AZGP1	0.0318368
LAT2	0.0320851
IRF7	0.0323924
FPR1	0.0323924
SLC7A2	0.0326908
AGT	0.0326908
CLCA4	0.0326908
VAMP1	0.0326908
PPEF1	0.0326908
CPM	0.0331055
SLC25A18	0.0332341
PALLD	0.0333225
LRRC32	0.0339495
PNRC1	0.0342741
PF4	0.034582
GNG12	0.0349003
SLC16A9	0.03522
SELL	0.0361874
COL1A2	0.0363151
SYTL4	0.0363151
CCDC190	0.0363151
XLOC_006951	0.0363151
PLCE1	0.0372379
CTSS	0.0375149
SLC1A7	0.0376539
C7	0.0381592
TEAD2	0.038636
VNN2	0.0388274
FAM20A	0.0391635
ALOX5AP	0.0391635
CFB	0.0398399
PADI2	0.0399376
NCALD	0.0399376
KCNN3	0.0400664
HIST2H2BE	0.0402112
ID4	0.0403564
LYZ	0.0408647
NYD-SP21	0.0415547
NFATC2	0.042273
FCGR1B	0.0433033
MYH11	0.0435586
CFAP47	0.0435586
SHD	0.0435586
PCSK1	0.0435586
MS4A4A	0.0436571
LOC645652	0.0436571
TCIRG1	0.0447082
ADM	0.0447266
LILRA2	0.0447266
DNM3	0.0454463
PTGDS	0.0454463
ZBTB20	0.0458081
PRDM6	0.0469018
ACVRL1	0.047178
CPNE5	0.047178
HSPB3	0.047178
FMOD	0.047269
ZNF217	0.0475495
TMEM176A	0.0476376
FGL2	0.0480075
CD37	0.0485208
RUNX3	0.0496694
FGFRL1	0.049877
HCK	0.049877

## Sheet: Hippocampus Down
Name	Score
BCL11A	0.000651253
FABP3	0.00121962
TOMM22	0.00312568
ARPC1A	0.00418027
LZTS1	0.00418027
MET	0.00418027
RAE1	0.00418027
TBL1XR1	0.00835727
CA10	0.00835727
GABRA1	0.00835727
LRPAP1	0.00922102
NEFH	0.0104558
SPIN3	0.012531
NEUROD6	0.012531
SLC17A6	0.012531
SYNGR3	0.0152135
CD9	0.0167014
FAM163B	0.0167014
HPCA	0.0167014
IFI6	0.0174213
NCALD	0.0208686
CSPG5	0.0208686
TMEM155	0.0208686
YWHAH	0.0250325
KCNIP1	0.0250325
RAB15	0.0250325
CALB1	0.0250325
UBE2T	0.0264689
CDC37	0.0291932
ARPP21	0.0291932
NPTX2	0.0291932
MAP4	0.0331957
ALYREF	0.0333505
FXYD7	0.0333505
ELAVL4	0.0333505
SLC32A1	0.0333505
CDC42	0.0363642
HNRNPL	0.0375046
ENC1	0.0375046
RIT2	0.0396685
NUDT2	0.0416555
CHGB	0.0416555
PHF24	0.0416555
EFHD2	0.0416555
TNNT2	0.045803
GFRA2	0.045803
DHRS7B	0.0499474
BTBD17	0.0499474
TMEM229B	0.0499474

## Sheet: Hippocampus Up
Name	Score
ECM2	0.000836977
ANXA1	0.00091824
SERPINA5	0.00231266
CD163	0.00244577
GLIS3	0.00332254
SYTL4	0.00348014
ANGPT1	0.00380851
RGS1	0.00451531
MIR23A	0.00451531
ANKIB1	0.00451531
DDR2	0.00469295
C1S	0.00488069
SLC14A1	0.005267
C1orf87	0.00608277
SLC7A2	0.0086209
LOC105371920	0.00902679
CNPY1	0.00902679
SLC25A46	0.00902679
ARRDC4	0.0107359
CD44	0.0118776
FBXO32	0.0130751
LOC106146153	0.0135345
SERPINA3	0.0135345
MIR33A	0.0135345
ZNF621	0.0135345
WWC1	0.0140563
RNASE4	0.0173489
FOS	0.0180383
SNORD15A	0.0180383
LTF	0.0180383
TSPAN6	0.0210297
CAPS	0.0221999
ZNF638-IT1///ZNF638	0.0225383
AR	0.0225383
CFAP126	0.0225383
PLSCR4	0.0234004
YAP1	0.0238073
ITPKB	0.0276191
LPAR4	0.0289494
EGFR	0.0304542
KDM4B	0.0315269
CCL2	0.0315269
WDR49	0.0316989
CD99	0.0326417
SLC47A2	0.0360155
TMEM106A	0.0405003
STEAP3	0.0406506
NUPR1	0.0422439
PDE9A	0.0449813
EMP1	0.0449813
GYG2	0.0455165
HBP1	0.048903
WASF2	0.0494584
CP	0.0494584

## Sheet: Entrohinal Down
Name	Score
ALDOA	0.00115376
RAE1	0.00148221
KCNT1	0.00148221
EEF1A2	0.00154907
SNCG	0.00174778
VSNL1	0.00178895
LOC101929800///LOC101927424///LOC440896	0.00195837
C1QTNF4	0.00296394
LOC101927151	0.00296394
OR2M3	0.00296394
RGS4	0.003356
TUBB4A	0.00346995
RTF1	0.00444517
CPLX1	0.00512163
GABRD	0.00592592
HSPB3	0.00592592
TTC9C	0.0060655
G6PD	0.00637167
DNM1	0.00652753
LOC646588	0.00740619
TP53INP2	0.00740619
AP1G2	0.00775527
BYSL	0.00803199
COX5B	0.00827534
LSM4	0.00845236
CAMK1G	0.00888596
NEFL	0.00888596
HOPX	0.00888596
EIF1AY	0.00945872
DDX3Y	0.0103652
RHCG	0.0103652
BCAS1	0.0103652
SSSCA1	0.011844
LOC100505938	0.0121626
PRR36	0.0133223
RIMKLA	0.0133223
NEFM	0.0133223
SF3A2	0.0148002
GNAS	0.0148002
TMEM141	0.0159144
SELO	0.0162775
QRICH2	0.0162775
MBP	0.0162775
UBALD1	0.0162797
LOC100288570	0.016773
CALY	0.0172734
PSMD8	0.0177544
CCNB1	0.0192307
ADRB1	0.0207066
PRSS2	0.0209815
CYP2A7P1	0.022182
ADCY1	0.0223811
ATP2A1-AS1	0.0226675
SMYD5	0.0236569
PRDX2	0.0247217
TBL3	0.0251313
SLC43A2	0.0251313
ANKRD24	0.0262414
IAH1	0.0263958
LOC101927266///IFT122	0.0266052
CEND1	0.0266052
NPM2	0.0266052
TTC9B	0.0271741
CHRM1	0.0280786
TPI1	0.0280786
KCNS1	0.0280786
MIR124-2HG	0.0290862
NTSR2	0.0295516
GLRX2	0.0295516
PRMT7	0.031024
ELAVL4	0.031024
PANX2	0.032496
MIR6800///MED25	0.0339675
GABRB2	0.0339675
LMO1	0.0354385
YJEFN3	0.036909
MEAF6	0.036909
TBR1	0.036909
NADSYN1	0.0383791
FBXL17	0.0383791
CARNS1	0.0383791
RASGRF1	0.0393866
ZNF41	0.0398486
DCTN3	0.0413177
PTPRF	0.0442543
CHAC2	0.0442543
NAT6	0.0457219
MPHOSPH8	0.0457219
GABRA1	0.0468011
TCEA2	0.047189
DNAJC6	0.047189
SVOP	0.047189
CA11	0.0480269
VILL	0.0486557
KRT6C///KRT6B///KRT6A	0.0486557

## Sheet: Entrohinal Up
Name	Score
APLNR	1.62869e-07
PIRT	0.000182201
EMP1	0.000338521
SERPINA3	0.000442967
C21orf62	0.000489446
RFX4	0.00109211
TSPAN6	0.00115256
WWTR1	0.00124791
ANKIB1	0.0016225
C1QTNF5	0.0016225
XIST	0.00250245
SLC25A46	0.00324441
GUSBP1	0.00415274
ITPKB	0.00486574
ZNF621	0.00486574
NDNF	0.00486574
AFF1	0.0057187
PLEC	0.00596245
TAC1	0.00648648
WDR49	0.00707632
FGF2	0.00780819
TNFRSF10B	0.00799666
NWD1	0.00810664
AEBP1	0.00972622
SLC16A9	0.0110868
ACKR3	0.0111983
SERPINI2	0.0115359
ANTXR2	0.0116496
LOC106146153	0.0129636
TNFRSF11B	0.0129636
ECM2	0.0129636
GLIS3	0.014036
CFAP126	0.0145814
SLC16A10	0.0145814
SSPN	0.0149221
DOCK8	0.0150509
PRDX6	0.0157027
SLCO1A2	0.0161987
C4B_2///C4B///C4A	0.0161987
ZNF217	0.0162338
DEFB106B///DEFB106A	0.0178153
DST	0.0178153
INS-IGF2	0.0178153
CHST6	0.0193072
LOC102724660///EFCAB3	0.0194314
PHYHD1	0.0194314
COLEC12	0.0194314
CD44	0.019453
RNASE4	0.0197463
OCIAD1	0.0210469
CLEC7A	0.0210469
C4B	0.0210469
KAT6A	0.02155
BPIFA1	0.0226618
A2ML1	0.0226618
DAW1	0.0226618
FAM84B	0.0229527
C21orf91	0.0242761
DENND2D	0.0250537
LOC101928841	0.0258898
CCDC163	0.0258898
B4GALT1	0.0263906
LTBP1	0.0274151
CDK19	0.027503
B3GNT5	0.0288103
LPAR4	0.0291155
SLC39A12	0.0291155
PRKD3	0.0307275
SLCO1C1	0.0307275
HGF	0.0315153
ZIC1	0.03556
NUTM2B-AS1///NUTM2A-AS1	0.03556
TGIF2	0.036874
PTPRC	0.0371696
FANCB	0.0371696
DYNLRB2	0.0387787
PDLIM5	0.0403872
CDC14A	0.0403872
F5	0.0403872
HK2	0.0419951
PRODH	0.0419951
NHLRC2	0.0434861
ARHGEF7	0.0436024
DOCK10	0.0452091
C1orf87	0.0452091
FOS	0.0452091
MTURN	0.0468153
STAG3L4	0.0468153
IRF1	0.0484209
ANKFN1	0.0484209

## Sheet: Temporal Down
Name	Score
VSNL1	4.37075e-08
CARTPT	2.27408e-07
NPTX2	2.88527e-07
VGF	6.0083e-07
SYT13	7.09124e-07
MAL2	7.55325e-07
ENC1	9.57367e-07
SCG2	2.91451e-06
TAGLN3	6.94274e-06
PCSK1	6.94853e-06
RNF175	1.00172e-05
SST	1.75693e-05
CHGB	2.27132e-05
SVOP	6.53407e-05
MET	6.5579e-05
SCG5	8.17317e-05
RGS4	8.1895e-05
SYP	9.40904e-05
COPG2IT1	0.000101591
INA	0.000107791
KRT222	0.00012501
ADCYAP1	0.000140349
ATP6V1B2	0.000149153
PARM1	0.000157048
HSPB3	0.000173042
CAP2	0.000217656
NEFM	0.000246579
NELL2	0.000246579
GABRA5	0.000247833
MICAL2	0.000281158
HMP19	0.000374498
SH3GL2	0.000386001
TARBP1	0.000389862
UCHL1	0.000416594
RPH3A	0.000418099
AMPH	0.000451299
STMN2	0.000462906
DYNC1I1	0.000504778
ERC2	0.000527065
SYT4	0.000529107
CHN1	0.000533208
SNAP25	0.000539404
GABRA1	0.000542653
GOT1	0.000557325
TUBB3	0.000629549
GABBR2	0.000682911
SLC30A3	0.000730369
LAMP5	0.000760238
BEX5	0.000887737
CALY	0.000894456
RGS7	0.000921666
ITFG1	0.00107279
CDK5	0.00116694
CAMK1G	0.00116716
SPHKAP	0.00119139
STAT4	0.00123307
SCN3B	0.0012342
HPRT1	0.00129161
GAD2	0.0013175
MLLT11	0.0013703
NPTXR	0.00143362
GABRG2	0.00147598
PAK1	0.00154935
KDM5D	0.00174047
CALB1	0.00181103
GNG3	0.0018115
SV2B	0.002151
CBLN4	0.0021995
REEP1	0.00235079
EGR1	0.00239932
NAP1L5	0.00241221
BEX2	0.00254354
CA10	0.00256095
RTN1	0.00256656
GPRASP1	0.00268806
MAP7D2	0.00270721
GABRD	0.00274296
NMNAT2	0.00276054
CLIP3	0.00288293
NAPB	0.00290537
NELL1	0.0029106
MLIP	0.00295061
PCYOX1L	0.00300025
NRN1	0.00316144
ENO2	0.0033304
CCKBR	0.00337046
CRH	0.00337132
ZCCHC12	0.00354527
SLC17A6	0.00354527
PLPPR4	0.00360591
MYT1L	0.00366242
PLCXD3	0.00399659
GNG2	0.00404804
CPNE4	0.00413005
LINC00643	0.00431252
FSTL5	0.00453635
PRNP	0.00495605
CHRM1	0.0049782
FRMPD2	0.00505629
CACNG3	0.005081
SLC12A5	0.00528275
BMPER	0.00554666
NECAB1	0.00620265
PLK2	0.00627593
DACH2	0.00664954
TSPAN7	0.00671913
LOC100506274	0.00672572
GLRB	0.00692003
C2orf80	0.00717085
PTPN3	0.00727084
NEUROD6	0.00731125
GRIA2	0.0076343
ATP6V1E1	0.00771648
HPCA	0.00800211
KIFAP3	0.00810987
SCN2B	0.00825344
CRYM	0.00842309
PPEF1	0.00842488
CAV3	0.00842488
KIAA0513	0.00867602
ELAVL4	0.00876744
MAP4	0.00894212
SYNGR3	0.00898811
GPR158	0.0092638
KCNV1	0.00961351
GABRB2	0.00974891
CKMT1B	0.0100254
MMD	0.0101085
ERICH3	0.0101183
SLC7A14	0.0103637
SYCE1	0.0105213
ANO3	0.0105886
C1QL3	0.0106792
STEAP2	0.0109292
FAM19A1	0.0110979
OLFM1	0.0115464
CAMTA1	0.0116672
CIRBP	0.0122134
GPR22	0.0123618
LOC100506379	0.0123715
PRKCB	0.0126815
CDH13	0.0128903
MIR1282	0.0134744
ORAI2	0.0134744
NRSN1	0.0137895
SLC39A10	0.0141771
KCNC2	0.0142742
BSN	0.0146305
OLFM3	0.014955
XLOC_006951	0.0151566
NVL	0.0151566
CREG2	0.015181
SYT5	0.0154004
SLC9A6	0.0159465
GLS	0.016233
ABCC12	0.0165903
CALM1	0.0168384
PREPL	0.0169069
B4GALT6	0.0170438
CITED2	0.017427
YWHAE	0.0185198
LINC00323	0.0185198
LOC283737	0.0185198
PNMAL1	0.0186646
MAPK9	0.0190051
NAV3	0.0191483
OCA2	0.0195255
CCK	0.0197822
MDH1	0.0200405
SYBU	0.0201728
VAMP2	0.0202006
XLOC_006548	0.0202006
ATP1B1	0.0202367
BDNF	0.0204309
PRMT8	0.0205331
PNMA2	0.0208032
FBXO34	0.02099
DLGAP2	0.0211688
DOC2A	0.0216239
NUDT11	0.0217993
GSTT1	0.0218811
HTR2A	0.0218811
LOC105376944	0.0218811
SLC2A13	0.0219799
APLP1	0.0223447
LIN7B	0.0233369
ZNF385B	0.0235611
HOMER1	0.0235611
TNRC6B	0.0235611
NECAP1	0.0238878
LDB2	0.0241065
GDA	0.0241065
ARHGAP44	0.0246726
HNRNPUL2-BSCL2///BSCL2	0.0251067
NAP1L2	0.0251106
LOC153577	0.0252406
GRIN2B	0.0252406
LRRTM1	0.0254054
PPP1R14C	0.0256531
AP3B2	0.0257954
SLC8A2	0.0259388
FXYD6	0.0259741
MAP1B	0.0261185
ST6GALNAC5	0.0262387
SYNPR	0.0267174
PLPP2	0.0269196
SERPINI1	0.0270902
CDC42	0.0285286
RPL36A	0.0285983
MCF2	0.0286537
CKMT1A	0.0289902
PFN2	0.0293076
LOC285147	0.0295537
ATP6V1G2	0.0299448
TUBA4A	0.030217
CPLX1	0.0307367
NWD2	0.0307367
TUBB2A	0.0319542
CACNA2D1	0.0319542
FAM175A	0.0319542
FRMPD4	0.0320858
TUBB4A	0.0321572
RSPO2	0.0321572
GABRB3	0.0322169
CCDC184	0.0332614
CNTNAP5	0.0333246
PVALB	0.0336314
LINGO2	0.0336314
PACSIN1	0.0343209
RTN4IP1	0.0347182
BSCL2	0.0347506
PTPRR	0.0349841
RAB15	0.0353082
SCARNA27	0.0353082
CCT6B	0.0353082
NDFIP2	0.0353288
CNTNAP2	0.0363331
LINC00473	0.0369846
SYT1	0.0371971
TMEM59L	0.037211
ENPP5	0.0380705
EPB41L3	0.0380815
GPRASP2	0.0391313
GPR135	0.039846
GPI	0.039928
WNT10B	0.0403359
PTPRU	0.0403359
IFNK	0.0409295
CITED1	0.0409641
TUBB4B	0.0416866
ATP5B	0.0416866
IARS	0.0417159
PNCK	0.041848
VLDLR	0.0420109
PTTG3P	0.0420109
ATOH7	0.0420109
GSK3A	0.0420109
PTK2B	0.0425791
PRR20D	0.0436855
FLJ32063	0.0436855
FAM26F	0.0436855
ELAVL2	0.0446519
NOL4L	0.0448287
PNMAL2	0.0449048
YWHAH	0.0450185
STXBP1	0.0458397
NLGN1	0.0470332
MMP19	0.0470332
CXCL3	0.0470332
GUCA1B	0.0470332
SNAP91	0.0473083
EPT1	0.0474251
AFF2	0.0478336
OPCML	0.0486957
SDIM1	0.0486957
TCEAL5	0.0487064
CASP10	0.0487064
XLOC_012537	0.0487064
LOC100506851	0.0487064
TMEM158	0.048717
OLFM4	0.0490733
THY1	0.0495208

[truncated: 2 more sheets: Temporal Up, Upset plot result]
