# Supplementary material for: Key Genes and Biochemical Networks in Various Brain Regions Affected in Alzheimer’s Disease
Source: Cells. 2022 Mar 14;11(6):987. doi: 10.3390/cells11060987 (PMC8946735; doi:10.3390/cells11060987)
Supplement: Supplementary file 1 [file cells-11-00987-s001.zip › Manuscript-supplementary/Supplementary file 2-Enriched pathways.xlsx]

## Sheet: Cerebellum down
Term	Overlap	P-value	Adjusted P-value	Old P-value	Old Adjusted P-value	Odds Ratio	Combined Score	Genes
Metabolism of xenobiotics by cytochrome P450	1976-03-01	0.0156651	0.728095	0	0	6.02405	25.0379	HSD11B1;MGST1;GSTM5
Drug metabolism	3/108	0.0388504	0.728095	0	0	4.18138	13.5813	MGST1;UPP1;GSTM5
Transcriptional misregulation in cancer	4/192	0.0441832	0.728095	0	0	3.12385	9.74457	NR4A3;LMO2;DEFA1B;ETV5
Cholesterol metabolism	1950-02-01	0.0466848	0.728095	0	0	6.07047	18.602	LIPG;APOE
MAPK signaling pathway	5/294	0.0532859	0.728095	0	0	2.54611	7.46542	DUSP4;NR4A1;DUSP5;KIT;TNFRSF1A
Glutathione metabolism	1957-02-01	0.0589718	0.728095	0	0	5.29599	14.9913	MGST1;GSTM5
cAMP signaling pathway	4/216	0.0627728	0.728095	0	0	2.76683	7.65922	GRIA1;EDN3;SOX9;VIP
Cytosolic DNA-sensing pathway	1963-02-01	0.0702826	0.728095	0	0	4.77363	12.6751	IL33;IRF7
Fluid shear stress and atherosclerosis	3/139	0.0716539	0.728095	0	0	3.2232	8.49606	MGST1;GSTM5;TNFRSF1A
Retinol metabolism	1968-02-01	0.0802001	0.728095	0	0	4.41087	11.1297	CYP26B1;ALDH1A1
Synaptic vesicle cycle	1978-02-01	0.101207	0.728095	0	0	3.82856	8.76964	SLC1A3;CPLX3
Influenza A	3/172	0.116291	0.728095	0	0	2.58948	5.57167	IL33;IRF7;TNFRSF1A
ECM-receptor interaction	1988-02-01	0.123532	0.728095	0	0	3.38167	7.07194	LAMB1;COL9A3
Terpenoid backbone biosynthesis	2022-01-22	0.14136	0.728095	0	0	6.89642	13.4924	DHDDS
Proximal tubule bicarbonate reclamation	2022-01-23	0.147292	0.728095	0	0	6.58261	12.608	SLC4A4
Viral protein interaction with cytokine and cytokine receptor	2/100	0.151685	0.728095	0	0	2.96579	5.59332	CCL3L3;TNFRSF1A
Vitamin digestion and absorption	2022-01-24	0.153182	0.728095	0	0	6.2961	11.8123	FOLH1
Chagas disease	2/102	0.156495	0.728095	0	0	2.90618	5.39017	CCL3L3;TNFRSF1A
Toll-like receptor signaling pathway	2/104	0.161334	0.728095	0	0	2.8489	5.19719	CCL3L3;IRF7
Toxoplasmosis	2/112	0.180945	0.728095	0	0	2.64064	4.51434	LAMB1;TNFRSF1A
Lipid and atherosclerosis	3/215	0.185862	0.728095	0	0	2.05975	3.46605	CCL3L3;IRF7;TNFRSF1A
Glutamatergic synapse	2/114	0.185904	0.728095	0	0	2.59322	4.36316	GRIA1;SLC1A3
Human papillomavirus infection	4/331	0.195651	0.728095	0	0	1.78329	2.90929	LFNG;COL9A3;LAMB1;TNFRSF1A
Mucin type O-glycan biosynthesis	1936-01-01	0.220794	0.728095	0	0	4.13493	6.24592	ST6GALNAC3
Alanine, aspartate and glutamate metabolism	1937-01-01	0.22618	0.728095	0	0	4.01987	5.97523	FOLH1
Chemical carcinogenesis	3/239	0.228515	0.728095	0	0	1.84802	2.72796	HSD11B1;MGST1;GSTM5
PI3K-Akt signaling pathway	4/354	0.22874	0.728095	0	0	1.66414	2.45489	NR4A1;KIT;COL9A3;LAMB1
Glycine, serine and threonine metabolism	1940-01-01	0.242118	0.728095	0	0	3.71009	5.26213	CBS
Nicotine addiction	1940-01-01	0.242118	0.728095	0	0	3.71009	5.26213	GRIA1
Amyotrophic lateral sclerosis	4/364	0.243553	0.728095	0	0	1.61708	2.284	GRIA1;TUBB2B;NEFL;TNFRSF1A
Measles	2/139	0.249082	0.728095	0	0	2.11733	2.94303	IRF7;MSN
Glycosphingolipid biosynthesis	1945-01-01	0.26796	0.728095	0	0	3.28766	4.32958	ST6GALNAC3
Other types of O-glycan biosynthesis	1947-01-01	0.27805	0.728095	0	0	3.1444	4.02469	LFNG
Cysteine and methionine metabolism	1950-01-01	0.292927	0.728095	0	0	2.95144	3.62387	CBS
N-Glycan biosynthesis	1950-01-01	0.292927	0.728095	0	0	2.95144	3.62387	ALG6
Hepatitis C	2/157	0.295065	0.728095	0	0	1.86973	2.28212	IRF7;TNFRSF1A
Necroptosis	2/159	0.300161	0.728095	0	0	1.84573	2.22122	IL33;TNFRSF1A
Pyrimidine metabolism	1956-01-01	0.321774	0.728095	0	0	2.62867	2.98066	UPP1
Hepatocellular carcinoma	2/168	0.323011	0.728095	0	0	1.74486	1.97181	MGST1;GSTM5
Cytokine-cytokine receptor interaction	3/295	0.333016	0.728095	0	0	1.48935	1.63763	IL33;CCL3L3;TNFRSF1A
Notch signaling pathway	1959-01-01	0.335756	0.728095	0	0	2.49232	2.72005	LFNG
Long-term depression	1960-01-01	0.340353	0.728095	0	0	2.44996	2.6405	GRIA1
Steroid hormone biosynthesis	1961-01-01	0.344918	0.728095	0	0	2.409	2.56426	HSD11B1
Glycerolipid metabolism	1961-01-01	0.344918	0.728095	0	0	2.409	2.56426	LIPG
Huntington disease	3/306	0.353762	0.728095	0	0	1.43447	1.4906	GRIA1;TUBB2B;SLC1A3
NOD-like receptor signaling pathway	2/181	0.355672	0.728095	0	0	1.61707	1.67164	IRF7;DEFA1B
Cortisol synthesis and secretion	1965-01-01	0.362868	0.728095	0	0	2.25798	2.28896	NR4A1
Acute myeloid leukemia	1967-01-01	0.371658	0.728095	0	0	2.18934	2.16696	KIT
Long-term potentiation	1967-01-01	0.371658	0.728095	0	0	2.18934	2.16696	GRIA1
Adipocytokine signaling pathway	1969-01-01	0.380329	0.728095	0	0	2.12473	2.05402	TNFRSF1A
Amphetamine addiction	1969-01-01	0.380329	0.728095	0	0	2.12473	2.05402	GRIA1
Renin secretion	1969-01-01	0.380329	0.728095	0	0	2.12473	2.05402	EDN3
Central carbon metabolism in cancer	1970-01-01	0.384619	0.728095	0	0	2.09383	2.00066	KIT
Epithelial cell signaling in Helicobacter pylori infection	1970-01-01	0.384619	0.728095	0	0	2.09383	2.00066	PTPRZ1
RIG-I-like receptor signaling pathway	1970-01-01	0.384619	0.728095	0	0	2.09383	2.00066	IRF7
Kaposi sarcoma-associated herpesvirus infection	2/193	0.385323	0.728095	0	0	1.51455	1.44439	IRF7;TNFRSF1A
Pathogenic Escherichia coli infection	2/197	0.39508	0.728095	0	0	1.48318	1.37738	TUBB2B;TNFRSF1A
Focal adhesion	2/201	0.404766	0.728095	0	0	1.45307	1.31423	COL9A3;LAMB1
Gastric acid secretion	1976-01-01	0.40975	0.728095	0	0	1.92574	1.71816	KCNJ16
Pathways of neurodegeneration	4/475	0.415614	0.728095	0	0	1.22895	1.07902	GRIA1;TUBB2B;NEFL;TNFRSF1A
Neuroactive ligand-receptor interaction	3/341	0.419043	0.728095	0	0	1.28363	1.11648	GRIA1;EDN3;VIP
Regulation of actin cytoskeleton	2/218	0.445076	0.728095	0	0	1.33755	1.08276	TMSB4Y;MSN
Human T-cell leukemia virus 1 infection	2/219	0.447401	0.728095	0	0	1.33132	1.07078	EGR1;TNFRSF1A
Gap junction	1988-01-01	0.456995	0.728095	0	0	1.65912	1.29922	TUBB2B
Human cytomegalovirus infection	2/225	0.461236	0.728095	0	0	1.29511	1.00221	CCL3L3;TNFRSF1A
Bile secretion	1990-01-01	0.464496	0.728095	0	0	1.62167	1.2435	SLC4A4
Alzheimer disease	3/369	0.469715	0.728095	0	0	1.18373	0.894459	TUBB2B;APOE;TNFRSF1A
Small cell lung cancer	1992-01-01	0.471894	0.728095	0	0	1.58587	1.19099	LAMB1
Salivary secretion	1993-01-01	0.475554	0.728095	0	0	1.56855	1.16586	CST3
GnRH signaling pathway	1993-01-01	0.475554	0.728095	0	0	1.56855	1.16586	EGR1
Rheumatoid arthritis	1993-01-01	0.475554	0.728095	0	0	1.56855	1.16586	CCL3L3
Coronavirus disease	2/232	0.477121	0.728095	0	0	1.25524	0.92886	RPS4Y1;TNFRSF1A
Staphylococcus aureus infection	1995-01-01	0.482801	0.728095	0	0	1.53502	1.11773	DEFA1B
Circadian entrainment	1997-01-01	0.489947	0.728095	0	0	1.50289	1.07225	GRIA1
Prostate cancer	1997-01-01	0.489947	0.728095	0	0	1.50289	1.07225	ETV5
Aldosterone synthesis and secretion	1998-01-01	0.493484	0.728095	0	0	1.48732	1.05044	NR4A1
Glycerophospholipid metabolism	1998-01-01	0.493484	0.728095	0	0	1.48732	1.05044	GPD1
Hematopoietic cell lineage	1999-01-01	0.496996	0.728095	0	0	1.47207	1.02923	KIT
AGE-RAGE signaling pathway in diabetic complications	1/100	0.500484	0.728095	0	0	1.45713	1.00859	EGR1
Pathways in cancer	4/531	0.500632	0.728095	0	0	1.09519	0.757742	KIT;MGST1;LAMB1;GSTM5
Melanogenesis	1/101	0.503948	0.728095	0	0	1.44248	0.988507	KIT
Amoebiasis	1/102	0.507388	0.728095	0	0	1.42813	0.968955	LAMB1
Pancreatic secretion	1/102	0.507388	0.728095	0	0	1.42813	0.968955	SLC4A4
Protein digestion and absorption	1/103	0.510804	0.728095	0	0	1.41405	0.949917	COL9A3
NF-kappa B signaling pathway	1/104	0.514197	0.728095	0	0	1.40026	0.931377	TNFRSF1A
Salmonella infection	2/249	0.514499	0.728095	0	0	1.16784	0.776101	TUBB2B;TNFRSF1A
Endocytosis	2/252	0.520912	0.728095	0	0	1.15365	0.75238	EPN3;DAB2
Parathyroid hormone synthesis, secretion and action	1/106	0.520913	0.728095	0	0	1.37344	0.895722	EGR1
Insulin resistance	1/108	0.527537	0.729068	0	0	1.34764	0.861862	TNFRSF1A
TNF signaling pathway	1/112	0.540513	0.738701	0	0	1.29881	0.799076	TNFRSF1A
Leukocyte transendothelial migration	1/114	0.546868	0.739173	0	0	1.27569	0.769943	MSN
Sphingolipid signaling pathway	1/119	0.562375	0.746211	0	0	1.22133	0.70298	TNFRSF1A
Prion disease	2/273	0.564208	0.746211	0	0	1.06311	0.608452	EGR1;TUBB2B
Osteoclast differentiation	1/127	0.586098	0.762538	0	0	1.14332	0.610839	TNFRSF1A
Dopaminergic synapse	1/132	0.600272	0.762538	0	0	1.0994	0.561105	GRIA1
Vascular smooth muscle contraction	1/133	0.603049	0.762538	0	0	1.09102	0.551791	EDN3
Apelin signaling pathway	1/137	0.613964	0.762538	0	0	1.05872	0.516461	EGR1
Apoptosis	1/142	0.627191	0.762538	0	0	1.02091	0.476261	TNFRSF1A
Spinocerebellar ataxia	1/143	0.629781	0.762538	0	0	1.01367	0.468705	GRIA1
Breast cancer	1/147	0.639967	0.762538	0	0	0.985701	0.439957	KIT
Phospholipase D signaling pathway	1/148	0.64247	0.762538	0	0	0.978946	0.433121	KIT
Retrograde endocannabinoid signaling	1/148	0.64247	0.762538	0	0	0.978946	0.433121	GRIA1
Phagosome	1/152	0.652308	0.762538	0	0	0.952821	0.407081	TUBB2B
mTOR signaling pathway	1/154	0.657127	0.762538	0	0	0.94027	0.394799	TNFRSF1A
Cushing syndrome	1/155	0.659511	0.762538	0	0	0.934117	0.388833	NR4A1
Non-alcoholic fatty liver disease	1/155	0.659511	0.762538	0	0	0.934117	0.388833	TNFRSF1A
Ribosome	1/158	0.666565	0.762538	0	0	0.916128	0.371598	RPS4Y1
Herpes simplex virus 1 infection	3/498	0.671568	0.762538	0	0	0.86945	0.346163	IRF7;ZNF334;TNFRSF1A
Hepatitis B	1/162	0.675745	0.762538	0	0	0.893186	0.350074	IRF7
Tight junction	1/169	0.691211	0.7729	0	0	0.855666	0.316006	MSN
Tuberculosis	1/180	0.714048	0.791243	0	0	0.802634	0.270331	TNFRSF1A
RNA transport	1/186	0.725789	0.797072	0	0	0.776366	0.248822	ELAC1
Chemokine signaling pathway	1/192	0.737052	0.802278	0	0	0.751748	0.229356	CCL3L3
Epstein-Barr virus infection	1/202	0.754811	0.804065	0	0	0.713985	0.200835	IRF7
Viral carcinogenesis	1/203	0.75652	0.804065	0	0	0.710414	0.198224	IRF7
Proteoglycans in cancer	1/205	0.759903	0.804065	0	0	0.703378	0.193123	MSN
Rap1 signaling pathway	1/210	0.768157	0.804065	0	0	0.686376	0.181039	KIT
Human immunodeficiency virus 1 infection	1/212	0.771379	0.804065	0	0	0.679801	0.176459	TNFRSF1A
Ras signaling pathway	1/232	0.801253	0.828186	0	0	0.620312	0.137447	KIT
Shigellosis	1/246	0.819826	0.837189	0	0	0.584448	0.116108	TNFRSF1A
Parkinson disease	1/249	0.823576	0.837189	0	0	0.57729	0.112052	TUBB2B
MicroRNAs in cancer	1/310	0.885045	0.892299	0	0	0.461886	0.056404	MIR101-2
Olfactory transduction	1/440	0.954065	0.954065	0	0	0.322947	0.0151859	OR5D16

## Sheet: Cerebellum up
Term	Overlap	P-value	Adjusted P-value	Old P-value	Old Adjusted P-value	Odds Ratio	Combined Score	Genes
Mineral absorption	1960-05-01	5.92634e-06	0.000746719	0	0	22.2884	268.266	MT2A;MT1A;MT1M;ATP2B4;MT1G
IL-17 signaling pathway	1994-05-01	5.31198e-05	0.00334655	0	0	13.7502	135.342	NFKBIA;CEBPB;CXCL1;S100A9;S100A8
NF-kappa B signaling pathway	3/104	0.0102311	0.393607	0	0	7.09042	32.4906	NFKBIA;GADD45A;CXCL1
TNF signaling pathway	3/112	0.0124955	0.393607	0	0	6.56737	28.7808	NFKBIA;CEBPB;CXCL1
Legionellosis	1957-02-01	0.0250324	0.572135	0	0	8.59697	31.702	NFKBIA;CXCL1
Epithelial cell signaling in Helicobacter pylori infection	1970-02-01	0.0365482	0.572135	0	0	6.94888	22.9947	NFKBIA;CXCL1
Chronic myeloid leukemia	1976-02-01	0.0424281	0.572135	0	0	6.38353	20.1716	NFKBIA;GADD45A
NOD-like receptor signaling pathway	3/181	0.0432141	0.572135	0	0	4.00758	12.5902	NFKBIA;CXCL1;CYBA
Leishmaniasis	1977-02-01	0.0434404	0.572135	0	0	6.2981	19.7531	NFKBIA;CYBA
RNA transport	3/186	0.0462146	0.572135	0	0	3.8971	11.9815	UPF2;NUP210L;RNU5A-1
Transcriptional misregulation in cancer	3/192	0.0499483	0.572135	0	0	3.77223	11.3045	CEBPB;GADD45A;ZBTB16
Small cell lung cancer	1992-02-01	0.0596537	0.603068	0	0	5.24444	14.7851	NFKBIA;GADD45A
Lipid and atherosclerosis	3/215	0.0655671	0.603068	0	0	3.35906	9.15236	NFKBIA;CXCL1;CYBA
Phenylalanine metabolism	2022-01-17	0.0706656	0.603068	0	0	14.6309	38.7688	GLYAT
Steroid biosynthesis	2022-01-20	0.0826133	0.603068	0	0	12.3189	30.7182	LSS
Osteoclast differentiation	2/127	0.103717	0.603068	0	0	3.76933	8.54164	NFKBIA;CYBA
Pentose phosphate pathway	2022-01-30	0.121353	0.603068	0	0	8.06694	17.0136	PFKP
Apoptosis	2/142	0.124656	0.603068	0	0	3.36293	7.00227	NFKBIA;GADD45A
Galactose metabolism	2022-01-31	0.125137	0.603068	0	0	7.79765	16.2062	PFKP
Fructose and mannose metabolism	1933-01-01	0.132656	0.603068	0	0	7.30956	14.7653	PFKP
Tyrosine metabolism	1936-01-01	0.143816	0.603068	0	0	6.68202	12.9579	PNMT
Thyroid cancer	1937-01-01	0.147504	0.603068	0	0	6.49608	12.4329	GADD45A
Nicotine addiction	1940-01-01	0.158475	0.603068	0	0	5.99548	11.0446	CHRNB2
cGMP-PKG signaling pathway	2/167	0.161482	0.603068	0	0	2.84978	5.19619	ATP2B4;KCNMB4
Ferroptosis	1941-01-01	0.1621	0.603068	0	0	5.84529	10.6357	CP
Porphyrin and chlorophyll metabolism	1943-01-01	0.169306	0.603068	0	0	5.56639	9.88618	CP
Chemokine signaling pathway	2/192	0.199984	0.603068	0	0	2.47168	3.97821	NFKBIA;CXCL1
Kaposi sarcoma-associated herpesvirus infection	2/193	0.201549	0.603068	0	0	2.45861	3.93802	NFKBIA;CXCL1
Endocrine and other factor-regulated calcium reabsorption	1953-01-01	0.204424	0.603068	0	0	4.49367	7.13396	ATP2B4
Epstein-Barr virus infection	2/202	0.21569	0.603068	0	0	2.3469	3.59995	NFKBIA;GADD45A
Endometrial cancer	1958-01-01	0.221429	0.603068	0	0	4.09845	6.17905	GADD45A
cAMP signaling pathway	2/216	0.237858	0.603068	0	0	2.19181	3.14762	NFKBIA;ATP2B4
Basal cell carcinoma	1963-01-01	0.238074	0.603068	0	0	3.76698	5.40627	GADD45A
Cytosolic DNA-sensing pathway	1963-01-01	0.238074	0.603068	0	0	3.76698	5.40627	NFKBIA
Human T-cell leukemia virus 1 infection	2/219	0.242628	0.603068	0	0	2.16118	3.06072	NFKBIA;RANBP3
Acute myeloid leukemia	1967-01-01	0.251137	0.603068	0	0	3.53797	4.88861	ZBTB16
Glycolysis / Gluconeogenesis	1967-01-01	0.251137	0.603068	0	0	3.53797	4.88861	PFKP
Adipocytokine signaling pathway	1969-01-01	0.257585	0.603068	0	0	3.43356	4.65731	NFKBIA
Central carbon metabolism in cancer	1970-01-01	0.260788	0.603068	0	0	3.38363	4.54776	PFKP
RIG-I-like receptor signaling pathway	1970-01-01	0.260788	0.603068	0	0	3.38363	4.54776	NFKBIA
Melanoma	1972-01-01	0.267154	0.603068	0	0	3.28799	4.33991	GADD45A
Non-small cell lung cancer	1972-01-01	0.267154	0.603068	0	0	3.28799	4.33991	GADD45A
p53 signaling pathway	1973-01-01	0.270317	0.603068	0	0	3.24216	4.24126	GADD45A
Inositol phosphate metabolism	1973-01-01	0.270317	0.603068	0	0	3.24216	4.24126	IPPK
PPAR signaling pathway	1974-01-01	0.273466	0.603068	0	0	3.19758	4.14591	FABP6
Glioma	1975-01-01	0.276602	0.603068	0	0	3.15421	4.05372	GADD45A
Pancreatic cancer	1976-01-01	0.279724	0.603068	0	0	3.112	3.96454	GADD45A
Arrhythmogenic right ventricular cardiomyopathy	1977-01-01	0.282833	0.603068	0	0	3.0709	3.87823	GJA1
Synaptic vesicle cycle	1978-01-01	0.285929	0.603068	0	0	3.03086	3.79468	SLC6A12
RNA degradation	1979-01-01	0.289011	0.603068	0	0	2.99186	3.71376	PFKP
B cell receptor signaling pathway	1981-01-01	0.295137	0.603068	0	0	2.91676	3.55937	NFKBIA
Colorectal cancer	1986-01-01	0.310224	0.603068	0	0	2.7445	3.21233	GADD45A
Insulin secretion	1986-01-01	0.310224	0.603068	0	0	2.7445	3.21233	KCNMB4
Gap junction	1988-01-01	0.316169	0.603068	0	0	2.68114	3.08727	GJA1
GABAergic synapse	1989-01-01	0.319122	0.603068	0	0	2.65053	3.02739	SLC6A12
PD-L1 expression and PD-1 checkpoint pathway in cancer	1989-01-01	0.319122	0.603068	0	0	2.65053	3.02739	NFKBIA
Th1 and Th2 cell differentiation	1992-01-01	0.327907	0.603068	0	0	2.56277	2.85755	NFKBIA
Salivary secretion	1993-01-01	0.330811	0.603068	0	0	2.53478	2.804	ATP2B4
Rheumatoid arthritis	1993-01-01	0.330811	0.603068	0	0	2.53478	2.804	CXCL1
Circadian entrainment	1997-01-01	0.3423	0.603068	0	0	2.42868	2.6037	RASD1
Phosphatidylinositol signaling system	1997-01-01	0.3423	0.603068	0	0	2.42868	2.6037	IPPK
Prostate cancer	1997-01-01	0.3423	0.603068	0	0	2.42868	2.6037	NFKBIA
Aldosterone synthesis and secretion	1998-01-01	0.345142	0.603068	0	0	2.40352	2.55686	ATP2B4
Choline metabolism in cancer	1998-01-01	0.345142	0.603068	0	0	2.40352	2.55686	CHKB
mRNA surveillance pathway	1998-01-01	0.345142	0.603068	0	0	2.40352	2.55686	UPF2
Glycerophospholipid metabolism	1998-01-01	0.345142	0.603068	0	0	2.40352	2.55686	CHKB
Hematopoietic cell lineage	1999-01-01	0.347972	0.603068	0	0	2.37887	2.51122	CD34
Viral protein interaction with cytokine and cytokine receptor	1/100	0.35079	0.603068	0	0	2.35472	2.46673	CXCL1
Amoebiasis	1/102	0.356389	0.603068	0	0	2.30786	2.3811	CXCL1
Chagas disease	1/102	0.356389	0.603068	0	0	2.30786	2.3811	NFKBIA
Pancreatic secretion	1/102	0.356389	0.603068	0	0	2.30786	2.3811	ATP2B4
T cell receptor signaling pathway	1/104	0.361941	0.603068	0	0	2.26282	2.29965	NFKBIA
Toll-like receptor signaling pathway	1/104	0.361941	0.603068	0	0	2.26282	2.29965	NFKBIA
C-type lectin receptor signaling pathway	1/104	0.361941	0.603068	0	0	2.26282	2.29965	NFKBIA
Th17 cell differentiation	1/107	0.370179	0.603068	0	0	2.19845	2.18475	NFKBIA
Glucagon signaling pathway	1/107	0.370179	0.603068	0	0	2.19845	2.18475	PFKP
Insulin resistance	1/108	0.372902	0.603068	0	0	2.17779	2.14826	NFKBIA
HIF-1 signaling pathway	1/109	0.375613	0.603068	0	0	2.15752	2.11263	PFKP
Toxoplasmosis	1/112	0.383677	0.603068	0	0	2.09889	2.01064	NFKBIA
Cholinergic synapse	1/113	0.386342	0.603068	0	0	2.08004	1.97818	CHRNB2
Leukocyte transendothelial migration	1/114	0.388996	0.603068	0	0	2.06153	1.94647	CYBA
Pathways in cancer	3/531	0.400681	0.603068	0	0	1.32708	1.21373	NFKBIA;GADD45A;ZBTB16
Neurotrophin signaling pathway	1/119	0.402096	0.603068	0	0	1.97368	1.79815	NFKBIA
AMPK signaling pathway	1/120	0.404682	0.603068	0	0	1.95699	1.7704	PFKP
Thyroid hormone signaling pathway	1/121	0.407257	0.603068	0	0	1.94059	1.74325	PFKP
Cell cycle	1/124	0.414917	0.603068	0	0	1.89297	1.6652	GADD45A
Relaxin signaling pathway	1/129	0.427467	0.603068	0	0	1.81857	1.54556	NFKBIA
FoxO signaling pathway	1/131	0.432412	0.603068	0	0	1.79041	1.50103	GADD45A
Vascular smooth muscle contraction	1/133	0.437315	0.603068	0	0	1.7631	1.45826	KCNMB4
Yersinia infection	1/137	0.446996	0.603068	0	0	1.7109	1.37763	NFKBIA
Estrogen signaling pathway	1/137	0.446996	0.603068	0	0	1.7109	1.37763	FKBP5
Fluid shear stress and atherosclerosis	1/139	0.451774	0.603068	0	0	1.68593	1.3396	CYBA
Measles	1/139	0.451774	0.603068	0	0	1.68593	1.3396	NFKBIA
Spinocerebellar ataxia	1/143	0.461209	0.603068	0	0	1.63811	1.26774	ATXN8OS
Breast cancer	1/147	0.470483	0.603068	0	0	1.59291	1.20105	GADD45A
Cell adhesion molecules	1/148	0.472777	0.603068	0	0	1.58199	1.18512	CD34
Gastric cancer	1/149	0.475061	0.603068	0	0	1.57122	1.16948	GADD45A
Adrenergic signaling in cardiomyocytes	1/150	0.477335	0.603068	0	0	1.5606	1.15412	ATP2B4
Spliceosome	1/150	0.477335	0.603068	0	0	1.5606	1.15412	RNU5A-1
Phagosome	1/152	0.481854	0.603068	0	0	1.53977	1.12421	CYBA
Cushing syndrome	1/155	0.488561	0.603068	0	0	1.50955	1.08128	RASD1
Cellular senescence	1/156	0.490777	0.603068	0	0	1.49973	1.06746	GADD45A
Hepatitis C	1/157	0.492984	0.603068	0	0	1.49005	1.05388	NFKBIA
Hepatitis B	1/162	0.503877	0.610467	0	0	1.44341	0.989343	NFKBIA
Hepatocellular carcinoma	1/168	0.516644	0.619973	0	0	1.39112	0.918699	GADD45A
Influenza A	1/172	0.524975	0.624026	0	0	1.35831	0.875301	NFKBIA
Tuberculosis	1/180	0.541212	0.636049	0	0	1.29708	0.796332	CEBPB
Axon guidance	1/182	0.545185	0.636049	0	0	1.28261	0.778072	EPHA6
Neutrophil extracellular trap formation	1/189	0.558824	0.64598	0	0	1.23442	0.718334	CYBA
Pathogenic Escherichia coli infection	1/197	0.573917	0.65219	0	0	1.18355	0.657192	NFKBIA
Focal adhesion	1/201	0.581271	0.65219	0	0	1.15965	0.629153	PARVA
Viral carcinogenesis	1/203	0.584901	0.65219	0	0	1.14805	0.615714	NFKBIA
Diabetic cardiomyopathy	1/203	0.584901	0.65219	0	0	1.14805	0.615714	CYBA
Human immunodeficiency virus 1 infection	1/212	0.600854	0.664102	0	0	1.09858	0.55962	NFKBIA
Human cytomegalovirus infection	1/225	0.622833	0.682408	0	0	1.03414	0.489641	NFKBIA
Coronavirus disease	1/232	0.634168	0.688837	0	0	1.00244	0.456555	NFKBIA
Chemical carcinogenesis	1/239	0.645166	0.690555	0	0	0.972615	0.426247	CHRNB2
Calcium signaling pathway	1/240	0.64671	0.690555	0	0	0.968496	0.422126	ATP2B4
Shigellosis	1/246	0.655837	0.693328	0	0	0.94449	0.398427	NFKBIA
Salmonella infection	1/249	0.660312	0.693328	0	0	0.932922	0.387202	NFKBIA
Prion disease	1/273	0.694107	0.722789	0	0	0.849567	0.310202	CYBA
MAPK signaling pathway	1/294	0.720936	0.739768	0	0	0.787834	0.257783	GADD45A
Cytokine-cytokine receptor interaction	1/295	0.722154	0.739768	0	0	0.785114	0.255568	CXCL1
Neuroactive ligand-receptor interaction	1/341	0.772844	0.785309	0	0	0.677301	0.174526	CHRNB2
Amyotrophic lateral sclerosis	1/364	0.794644	0.801001	0	0	0.633641	0.145649	NUP210L
Herpes simplex virus 1 infection	1/498	0.886185	0.886185	0	0	0.459628	0.0555368	NFKBIA

## Sheet: Frontal cortex down
Term	Overlap	P-value	Adjusted P-value	Old P-value	Old Adjusted P-value	Odds Ratio	Combined Score	Genes
Neuroactive ligand-receptor interaction	23/341	1.00614e-06	0.000206258	0	0	3.50923	48.4603	GABBR2;GABRA1;CHRM3;EDN3;NPY5R;GABRA5;GABRA4;GRIK1;HTR2A;MCHR1;GABRG2;MCHR2;ADCYAP1;CORT;CCKBR;GLRB;SST;NMU;CRH;TAC3;TAC1;VIP;GABRD
GABAergic synapse	1989-11-01	2.58091e-06	0.000220121	0	0	6.72441	86.5254	GABBR2;GABRA1;GNG3;GNG2;SLC32A1;GABRA5;GABRA4;GAD2;PRKACB;GABRD;GABRG2
Morphine addiction	1991-11-01	3.22128e-06	0.000220121	0	0	6.55562	82.9007	GABBR2;GABRA1;GNG3;GNG2;SLC32A1;GABRA5;GABRA4;PRKACB;GABRD;GABRG2;KCNJ3
Synaptic vesicle cycle	1978-09-01	3.69462e-05	0.00189349	0	0	6.192	63.1959	DNM3;ATP6V1A;SNAP25;ATP6V1G2;SLC32A1;SYT1;STXBP1;ATP6V1B2;VAMP2
Nicotine addiction	1940-06-01	0.0001735	0.00711351	0	0	8.33163	72.1463	GABRA1;SLC32A1;GABRA5;GABRA4;GABRD;GABRG2
Retrograde endocannabinoid signaling	10/148	0.001166	0.0398382	0	0	3.4362	23.2087	GABRA1;GNG3;GNG2;SLC32A1;GABRA5;GABRA4;PRKACB;GABRD;GABRG2;KCNJ3
MAPK signaling pathway	14/294	0.00389622	0.114104	0	0	2.37685	13.1862	DUSP4;PTPRR;DUSP2;BDNF;IGF1;NLK;DUSP6;CACNB1;PAK1;STMN1;PRKACB;MET;CACNG3;PTPN5
cAMP signaling pathway	11/216	0.00614013	0.157341	0	0	2.54189	12.9456	GABBR2;ADCYAP1;PAK1;EDN3;BDNF;SST;CAMK4;NPPA;ATP2B2;VIP;PRKACB
Insulin secretion	1986-06-01	0.00949069	0.194559	0	0	3.53261	16.4529	CHRM3;SNAP25;ADCYAP1;PCLO;PRKACB;VAMP2
Taste transduction	1986-06-01	0.00949069	0.194559	0	0	3.53261	16.4529	CHRM3;GABBR2;GABRA1;GABRA5;GABRA4;PRKACB
Epithelial cell signaling in Helicobacter pylori infection	1970-05-01	0.0158224	0.291904	0	0	3.61724	14.9983	ATP6V1A;PAK1;ATP6V1G2;ATP6V1B2;MET
Aldosterone synthesis and secretion	1998-06-01	0.0172656	0.291904	0	0	3.06994	12.461	STAR;CAMK4;NPPA;ATP2B2;PRKACB;KCNK3
Collecting duct acid secretion	2022-03-27	0.018511	0.291904	0	0	5.86211	23.3863	ATP6V1A;ATP6V1G2;ATP6V1B2
Vibrio cholerae infection	1950-04-01	0.0206605	0.302529	0	0	4.08319	15.8409	ATP6V1A;ATP6V1G2;ATP6V1B2;PRKACB
Endocrine and other factor-regulated calcium reabsorption	1953-04-01	0.0250232	0.341983	0	0	3.83261	14.1345	DNM3;CALB1;ATP2B2;PRKACB
Cholinergic synapse	6/113	0.0320268	0.410344	0	0	2.63755	9.07627	CHRM3;GNG3;GNG2;CAMK4;PRKACB;KCNJ3
Alcoholism	8/186	0.0431376	0.503707	0	0	2.1165	6.65294	GNG3;GNG2;BDNF;CAMK4;CRH;PRKACB;HDAC9;CAMKK2
Oxytocin signaling pathway	7/154	0.044228	0.503707	0	0	2.24063	6.98718	CACNB1;CAMK4;NPPA;PRKACB;CACNG3;CAMKK2;KCNJ3
Circadian entrainment	1997-05-01	0.0536608	0.578971	0	0	2.55212	7.46514	ADCYAP1;GNG3;GNG2;PRKACB;KCNJ3
Renin secretion	1969-04-01	0.0571222	0.585503	0	0	2.88683	8.26374	ADCYAP1;EDN3;NPPA;PRKACB
Vasopressin-regulated water reabsorption	1944-03-01	0.0647145	0.628545	0	0	3.4285	9.38643	PRKACB;DYNC1I1;VAMP2
Calcium signaling pathway	9/240	0.0674536	0.628545	0	0	1.8342	4.94559	CHRM3;CCKBR;CAMK4;ORAI2;ATP2B2;HTR2A;CASQ1;PRKACB;MET
Gastric acid secretion	1976-04-01	0.0758379	0.675946	0	0	2.60524	6.71931	CHRM3;CCKBR;SST;PRKACB
Serotonergic synapse	5/113	0.0898072	0.728557	0	0	2.17224	5.23531	GNG3;GNG2;HTR2A;PRKACB;KCNJ3
Ovarian steroidogenesis	1951-03-01	0.0916202	0.728557	0	0	2.92746	6.99693	STAR;IGF1;PRKACB
Glutamatergic synapse	5/114	0.0924024	0.728557	0	0	2.15221	5.1257	GNG3;GNG2;GRIK1;PRKACB;KCNJ3
Phagosome	6/152	0.101525	0.766067	0	0	1.92912	4.41278	ATP6V1A;ATP6V1G2;TUBB2A;TUBB3;ATP6V1B2;DYNC1I1
Fatty acid elongation	2022-02-27	0.109554	0.766067	0	0	3.74258	8.27613	ACOT7;MECR
Gap junction	1988-04-01	0.114073	0.766067	0	0	2.23168	4.8448	TUBB2A;TUBB3;HTR2A;PRKACB
Butanoate metabolism	2022-02-28	0.11641	0.766067	0	0	3.59845	7.73896	GAD2;HMGCLL1
Ras signaling pathway	8/232	0.116867	0.766067	0	0	1.67788	3.60193	PAK1;GNG3;GNG2;BDNF;IGF1;PAK3;PRKACB;MET
Phenylalanine, tyrosine and tryptophan biosynthesis	2022-01-06	0.119581	0.766067	0	0	9.34368	19.8437	GOT1
Salivary secretion	1993-04-01	0.132084	0.800121	0	0	2.10577	4.26274	CHRM3;ATP2B2;PRKACB;VAMP2
Oocyte meiosis	5/129	0.135737	0.800121	0	0	1.8904	3.7752	YWHAB;IGF1;PRKACB;YWHAZ;YWHAH
Viral carcinogenesis	7/203	0.136606	0.800121	0	0	1.67624	3.33681	EGR2;EGR3;YWHAB;PRKACB;YWHAZ;HDAC9;YWHAH
Dilated cardiomyopathy	1996-04-01	0.143418	0.816684	0	0	2.03679	3.95543	CACNB1;IGF1;PRKACB;CACNG3
SNARE interactions in vesicular transport	1933-02-01	0.152127	0.821207	0	0	3.01729	5.68168	VAMP1;VAMP2
Riboflavin metabolism	2022-01-08	0.156182	0.821207	0	0	6.67337	12.3907	ACP2
Cortisol synthesis and secretion	1965-03-01	0.15623	0.821207	0	0	2.26479	4.20443	STAR;PRKACB;KCNK3
Apelin signaling pathway	5/137	0.161944	0.829962	0	0	1.7751	3.23158	EGR1;GNG3;GNG2;CAMK4;PRKACB
Longevity regulating pathway	4/102	0.167162	0.835812	0	0	1.9115	3.41927	CAMK4;IGF1;PRKACB;CAMKK2
Tyrosine metabolism	1936-02-01	0.174458	0.84268	0	0	2.75063	4.80279	GOT1;TYRP1
Renal cell carcinoma	1969-03-01	0.176757	0.84268	0	0	2.1271	3.68621	PAK1;PAK3;MET
Alanine, aspartate and glutamate metabolism	1937-02-01	0.182016	0.842821	0	0	2.67191	4.55203	GOT1;GAD2
Axon guidance	6/182	0.18501	0.842821	0	0	1.59783	2.69609	ROBO2;MYL5;PAK1;PAK3;MET;NGEF
Synthesis and degradation of ketone bodies	2022-01-10	0.191265	0.852377	0	0	5.18987	8.58454	HMGCLL1
Taurine and hypotaurine metabolism	2022-01-11	0.208257	0.908355	0	0	4.67064	7.32816	GAD2
Arrhythmogenic right ventricular cardiomyopathy	1977-03-01	0.219767	0.913506	0	0	1.89636	2.87335	CACNB1;ACTN2;CACNG3
Bacterial invasion of epithelial cells	1977-03-01	0.219767	0.913506	0	0	1.89636	2.87335	DNM3;MET;ACTR3B
mTOR signaling pathway	5/154	0.223441	0.913506	0	0	1.5712	2.35461	ATP6V1A;WNT10B;ATP6V1G2;ATP6V1B2;IGF1
Cushing syndrome	5/155	0.227262	0.913506	0	0	1.56064	2.31233	WNT10B;STAR;CRH;PRKACB;KCNK3
Pathogenic Escherichia coli infection	6/197	0.234426	0.92418	0	0	1.4712	2.13415	RAB1A;PAK1;TUBB2A;TUBB3;PAK3;ACTR3B
Glycosphingolipid biosynthesis	1945-02-01	0.243756	0.942828	0	0	2.17392	3.06868	B3GALT2;ST8SIA5
Hepatitis B	5/162	0.254522	0.963431	0	0	1.49052	2.03958	EGR2;EGR3;YWHAB;STAT4;YWHAZ
Hippo signaling pathway	5/163	0.258481	0.963431	0	0	1.48101	2.00371	WNT10B;PAK1;YWHAB;YWHAZ;YWHAH
Salmonella infection	7/249	0.269986	0.98834	0	0	1.35439	1.77342	MYL5;PAK1;TUBB2A;TUBB3;PAK3;ACTR3B;DYNC1I1
Cocaine addiction	1949-02-01	0.275011	0.989076	0	0	1.9885	2.56704	BDNF;PRKACB
Purine metabolism	4/129	0.286972	0.994294	0	0	1.49654	1.86824	PRPS2;ENTPD3;HPRT1;NME1
Hypertrophic cardiomyopathy	1990-03-01	0.293171	0.994294	0	0	1.61192	1.97783	CACNB1;IGF1;CACNG3
Dopaminergic synapse	4/132	0.301104	0.994294	0	0	1.46124	1.75393	GNG3;GNG2;PRKACB;KCNJ3
Nitrogen metabolism	2022-01-17	0.302984	0.994294	0	0	2.91826	3.48462	CA4
Phenylalanine metabolism	2022-01-17	0.302984	0.994294	0	0	2.91826	3.48462	GOT1
Regulation of actin cytoskeleton	6/218	0.309241	0.994294	0	0	1.32404	1.55394	MYL5;CHRM3;PAK1;TMSB4Y;PAK3;ACTR3B
Rheumatoid arthritis	1993-03-01	0.310414	0.994294	0	0	1.55795	1.82257	ATP6V1A;ATP6V1G2;ATP6V1B2
Fatty acid biosynthesis	2022-01-18	0.317634	0.999244	0	0	2.74646	3.14979	MECR
Regulation of lipolysis in adipocytes	1955-02-01	0.321708	0.999244	0	0	1.76284	1.99926	NPPA;PRKACB
Pyrimidine metabolism	1956-02-01	0.32943	0.999974	0	0	1.73011	1.9211	ENTPD3;NME1
Inflammatory mediator regulation of TRP channels	1998-03-01	0.339199	0.999974	0	0	1.47558	1.59535	IGF1;HTR2A;PRKACB
Steroid biosynthesis	2022-01-20	0.346018	0.999974	0	0	2.4571	2.60763	TM7SF2
Melanogenesis	3/101	0.356442	0.999974	0	0	1.43019	1.47536	WNT10B;TYRP1;PRKACB
Long-term depression	1960-02-01	0.360051	0.999974	0	0	1.61046	1.6451	CRH;IGF1
Steroid hormone biosynthesis	1961-02-01	0.367628	0.999974	0	0	1.58308	1.58416	DHRS11;SRD5A1
Arginine biosynthesis	2022-01-22	0.373225	0.999974	0	0	2.22287	2.1908	GOT1
C-type lectin receptor signaling pathway	3/104	0.373625	0.999974	0	0	1.38749	1.36599	EGR2;PAK1;EGR3
Mismatch repair	2022-01-23	0.386401	0.999974	0	0	2.12172	2.0175	RFC3
Proximal tubule bicarbonate reclamation	2022-01-23	0.386401	0.999974	0	0	2.12172	2.0175	CA4
Adrenergic signaling in cardiomyocytes	4/150	0.38679	0.999974	0	0	1.2799	1.21574	CACNB1;ATP2B2;PRKACB;CACNG3
GnRH secretion	1964-02-01	0.390142	0.999974	0	0	1.50625	1.41775	GABBR2;KCNJ3
Drug metabolism	3/108	0.396389	0.999974	0	0	1.33436	1.23476	GSTT1;HPRT1;NME1
Long-term potentiation	1967-02-01	0.412292	0.999974	0	0	1.43651	1.27278	CAMK4;PRKACB
Focal adhesion	5/201	0.414901	0.999974	0	0	1.19154	1.04822	MYL5;PAK1;IGF1;PAK3;MET
Amphetamine addiction	1969-02-01	0.426835	0.999974	0	0	1.39349	1.18636	CAMK4;PRKACB
Proteoglycans in cancer	5/205	0.431434	0.999974	0	0	1.16747	0.981424	WNT10B;PAK1;IGF1;PRKACB;MET
Biosynthesis of unsaturated fatty acids	2022-01-27	0.436402	0.999974	0	0	1.79493	1.48834	ACOT7
Adherens junction	1971-02-01	0.441188	0.999974	0	0	1.35296	1.1071	NLK;MET
Melanoma	1972-02-01	0.448291	0.999974	0	0	1.33356	1.06993	IGF1;MET
Growth hormone synthesis, secretion and action	3/119	0.457656	0.999974	0	0	1.20714	0.943549	SST;IGF1;PRKACB
Wnt signaling pathway	4/166	0.461879	0.999974	0	0	1.15254	0.890282	WNT10B;SERPINF1;NLK;PRKACB
PPAR signaling pathway	1974-02-01	0.462341	0.999974	0	0	1.29638	1.0001	ME3;SLC27A4
AMPK signaling pathway	3/120	0.463102	0.999974	0	0	1.19677	0.92128	RAB2A;IGF1;CAMKK2
PI3K-Akt signaling pathway	8/354	0.466894	0.999974	0	0	1.07941	0.822135	GNG3;GNG2;BDNF;YWHAB;IGF1;YWHAZ;MET;YWHAH
Glioma	1975-02-01	0.469287	0.999974	0	0	1.27856	0.967284	CAMK4;IGF1
Pentose phosphate pathway	2022-01-30	0.471216	0.999974	0	0	1.609	1.21068	PRPS2
beta-Alanine metabolism	2022-01-30	0.471216	0.999974	0	0	1.609	1.21068	GAD2
Cell cycle	3/124	0.48464	0.999974	0	0	1.15697	0.838046	YWHAB;YWHAZ;YWHAH
Relaxin signaling pathway	3/129	0.510966	0.999974	0	0	1.11077	0.745828	GNG3;GNG2;PRKACB
FoxO signaling pathway	3/131	0.521297	0.999974	0	0	1.0933	0.712215	PLK2;IGF1;NLK
Oxidative phosphorylation	3/133	0.531508	0.999974	0	0	1.07637	0.680306	ATP6V1A;ATP6V1G2;ATP6V1B2
Vascular smooth muscle contraction	3/133	0.531508	0.999974	0	0	1.07637	0.680306	EDN3;NPPA;PRKACB
DNA replication	1936-01-01	0.534538	0.999974	0	0	1.33277	0.834779	RFC3
Starch and sucrose metabolism	1936-01-01	0.534538	0.999974	0	0	1.33277	0.834779	PGM2L1
ErbB signaling pathway	1985-02-01	0.535673	0.999974	0	0	1.12394	0.7016	PAK1;PAK3
African trypanosomiasis	1937-01-01	0.544331	0.999974	0	0	1.29568	0.788029	NPPA
Aldosterone-regulated sodium reabsorption	1937-01-01	0.544331	0.999974	0	0	1.29568	0.788029	IGF1
Cardiac muscle contraction	1987-02-01	0.54825	0.999974	0	0	1.09738	0.659553	CACNB1;CACNG3
Autophagy	3/137	0.551558	0.999974	0	0	1.04402	0.621203	RAB1A;PRKACB;CAMKK2
Estrogen signaling pathway	3/137	0.551558	0.999974	0	0	1.04402	0.621203	GABBR2;PRKACB;KCNJ3
Various types of N-glycan biosynthesis	1939-01-01	0.563303	0.999974	0	0	1.22736	0.704427	TUSC3
Ubiquitin mediated proteolysis	3/140	0.566259	0.999974	0	0	1.02101	0.58065	UBE2N;TRIM37;PIAS2
Chemokine signaling pathway	4/192	0.575835	0.999974	0	0	0.991817	0.547418	GNG3;PAK1;GNG2;PRKACB
GnRH signaling pathway	1993-02-01	0.584532	0.999974	0	0	1.02471	0.550212	EGR1;PRKACB
Tryptophan metabolism	1942-01-01	0.590294	0.999974	0	0	1.13738	0.599551	KMO
Fat digestion and absorption	1943-01-01	0.598916	0.999974	0	0	1.11024	0.569147	SLC27A4
Type I diabetes mellitus	1943-01-01	0.598916	0.999974	0	0	1.11024	0.569147	GAD2
Fc gamma R-mediated phagocytosis	1997-02-01	0.607501	0.999974	0	0	0.981365	0.489113	PAK1;ACTR3B
ABC transporters	1945-01-01	0.61562	0.999974	0	0	1.05967	0.51407	ABCC12
Progesterone-mediated oocyte maturation	2/100	0.624088	0.999974	0	0	0.951177	0.448446	IGF1;PRKACB
Nucleotide excision repair	1947-01-01	0.631631	0.999974	0	0	1.01349	0.465648	RFC3
Pyruvate metabolism	1947-01-01	0.631631	0.999974	0	0	1.01349	0.465648	ME3
Pancreatic secretion	2/102	0.634841	0.999974	0	0	0.932057	0.423509	CHRM3;ATP2B2
Valine, leucine and isoleucine degradation	1948-01-01	0.639385	0.999974	0	0	0.991875	0.443615	HMGCLL1
Hepatitis C	3/157	0.643758	0.999974	0	0	0.907503	0.399694	YWHAB;YWHAZ;YWHAH
T cell receptor signaling pathway	2/104	0.645352	0.999974	0	0	0.913688	0.400158	PAK1;PAK3
Sphingolipid metabolism	1949-01-01	0.646976	0.999974	0	0	0.971161	0.422889	B4GALT6
Human immunodeficiency virus 1 infection	4/212	0.653501	0.999974	0	0	0.895525	0.380966	PAK1;GNG3;GNG2;PAK3
Arginine and proline metabolism	1950-01-01	0.654408	0.999974	0	0	0.951293	0.403372	GOT1
Cholesterol metabolism	1950-01-01	0.654408	0.999974	0	0	0.951293	0.403372	STAR
Cysteine and methionine metabolism	1950-01-01	0.654408	0.999974	0	0	0.951293	0.403372	GOT1
Malaria	1950-01-01	0.654408	0.999974	0	0	0.951293	0.403372	MET
N-Glycan biosynthesis	1950-01-01	0.654408	0.999974	0	0	0.951293	0.403372	TUSC3
Parathyroid hormone synthesis, secretion and action	2/106	0.655623	0.999974	0	0	0.896025	0.378274	EGR1;PRKACB
JAK-STAT signaling pathway	3/162	0.664604	0.999974	0	0	0.878739	0.359021	STAT4;PIAS2;PTPN2
HIF-1 signaling pathway	2/109	0.670583	0.999974	0	0	0.870769	0.347966	NPPA;IGF1
Fanconi anemia pathway	1954-01-01	0.682606	0.999974	0	0	0.879317	0.335756	UBE2T
Hepatocellular carcinoma	3/168	0.688432	0.999974	0	0	0.846523	0.316039	WNT10B;GSTT1;MET
Hedgehog signaling pathway	1956-01-01	0.695832	0.999974	0	0	0.847255	0.307255	PRKACB
Glutathione metabolism	1957-01-01	0.702238	0.999974	0	0	0.832083	0.294128	GSTT1
Legionellosis	1957-01-01	0.702238	0.999974	0	0	0.832083	0.294128	RAB1A
Neurotrophin signaling pathway	2/119	0.716669	0.999974	0	0	0.795935	0.265158	BDNF;CAMK4
Mineral absorption	1960-01-01	0.720658	0.999974	0	0	0.789653	0.258683	ATP2B2
Thyroid hormone signaling pathway	2/121	0.72521	0.999974	0	0	0.782478	0.251406	RCAN2;PRKACB
Basal cell carcinoma	1963-01-01	0.737941	0.999974	0	0	0.751328	0.228322	WNT10B
Inflammatory bowel disease	1965-01-01	0.748866	0.999974	0	0	0.727774	0.210469	STAT4
Osteoclast differentiation	2/127	0.749534	0.999974	0	0	0.744689	0.214696	CAMK4;FHL2
Acute myeloid leukemia	1967-01-01	0.759337	0.999974	0	0	0.705648	0.194272	DUSP6
Shigellosis	4/246	0.762265	0.999974	0	0	0.768357	0.208579	MYL5;UBE2V2;UBE2N;ACTR3B
Adipocytokine signaling pathway	1969-01-01	0.769372	0.999974	0	0	0.684824	0.179548	CAMKK2
Parkinson disease	4/249	0.770449	0.999974	0	0	0.75883	0.19789	UCHL1;TUBB2A;TUBB3;PRKACB
Transcriptional misregulation in cancer	3/192	0.771054	0.999974	0	0	0.738114	0.191907	IGF1;MET;DUSP6
Central carbon metabolism in cancer	1970-01-01	0.774232	0.999974	0	0	0.674864	0.172687	MET
Pathways of neurodegeneration	8/475	0.783612	0.999974	0	0	0.794703	0.193781	WNT10B;CHRM3;RAB1A;UCHL1;TUBB2A;TUBB3;BDNF;NEFL
Non-small cell lung cancer	1972-01-01	0.783647	0.999974	0	0	0.655787	0.159878	MET
p53 signaling pathway	1973-01-01	0.788207	0.999974	0	0	0.646645	0.153898	IGF1
Thyroid hormone synthesis	1975-01-01	0.797041	0.999974	0	0	0.629104	0.142712	PRKACB
Metabolism of xenobiotics by cytochrome P450	1976-01-01	0.801319	0.999974	0	0	0.620684	0.137479	GSTT1
Signaling pathways regulating pluripotency of stem cells	2/143	0.805517	0.999974	0	0	0.659642	0.142661	WNT10B;IGF1
Spinocerebellar ataxia	2/143	0.805517	0.999974	0	0	0.659642	0.142661	OPA1;VLDLR
RNA degradation	1979-01-01	0.813621	0.999974	0	0	0.59672	0.12308	EXOSC5
Breast cancer	2/147	0.817656	0.999974	0	0	0.641313	0.129105	WNT10B;IGF1
Cell adhesion molecules	2/148	0.820583	0.999974	0	0	0.636888	0.125938	CNTNAP2;NRXN3
Gastric cancer	2/149	0.823468	0.999974	0	0	0.632523	0.122855	WNT10B;MET
Peroxisome	1982-01-01	0.825163	0.999974	0	0	0.574531	0.11041	HMGCLL1
Human papillomavirus infection	5/331	0.827674	0.999974	0	0	0.711583	0.134586	ATP6V1A;WNT10B;ATP6V1G2;ATP6V1B2;PRKACB
Prion disease	4/273	0.828165	0.999974	0	0	0.69027	0.130146	EGR1;TUBB2A;TUBB3;PRKACB
Human T-cell leukemia virus 1 infection	3/219	0.841684	0.999974	0	0	0.644951	0.111158	EGR1;EGR2;PRKACB
ECM-receptor interaction	1988-01-01	0.846152	0.999974	0	0	0.534743	0.0893323	SV2B
Ribosome	2/158	0.847613	0.999974	0	0	0.595755	0.0984966	MRPL2;RPS4Y1
Bile secretion	1990-01-01	0.852574	0.999974	0	0	0.522673	0.083364	PRKACB
Human cytomegalovirus infection	3/225	0.854552	0.999974	0	0	0.627325	0.0986015	GNG3;GNG2;PRKACB
Th1 and Th2 cell differentiation	1992-01-01	0.858728	0.999974	0	0	0.511133	0.0778471	STAT4
cGMP-PKG signaling pathway	2/167	0.868722	0.999974	0	0	0.562998	0.079232	NPPA;ATP2B2
Pathways in cancer	8/531	0.872342	0.999974	0	0	0.707531	0.0966306	WNT10B;GNG3;GNG2;STAT4;GSTT1;IGF1;PRKACB;MET
Prostate cancer	1997-01-01	0.873016	0.999974	0	0	0.484387	0.0657806	IGF1
Tight junction	2/169	0.873033	0.999974	0	0	0.556199	0.0755216	PRKACB;ACTR3B
AGE-RAGE signaling pathway in diabetic complications	1/100	0.880887	0.999974	0	0	0.469637	0.0595623	EGR1
Amyotrophic lateral sclerosis	5/364	0.882959	0.999974	0	0	0.645065	0.0802957	RAB1A;TUBB2A;TUBB3;NEFL;RAE1
Amoebiasis	1/102	0.885861	0.999974	0	0	0.46029	0.0557847	PRKACB
Glucagon signaling pathway	1/107	0.89741	0.999974	0	0	0.438465	0.0474603	PRKACB
Insulin resistance	1/108	0.899576	0.999974	0	0	0.434345	0.0459673	SLC27A4
Endocytosis	3/252	0.901774	0.999974	0	0	0.558522	0.0577465	DNM3;ACTR3B;SH3GL2
Leukocyte transendothelial migration	1/114	0.911647	0.999974	0	0	0.411156	0.038033	MYL5
Kaposi sarcoma-associated herpesvirus infection	2/193	0.915513	0.999974	0	0	0.485709	0.042874	GNG3;GNG2
Platelet activation	1/124	0.928633	0.999974	0	0	0.377535	0.0279532	PRKACB
Lysosome	1/128	0.934477	0.999974	0	0	0.365569	0.0247739	ACP2
Rap1 signaling pathway	2/210	0.937103	0.999974	0	0	0.44562	0.0289483	IGF1;MET
Natural killer cell mediated cytotoxicity	1/131	0.938545	0.999974	0	0	0.357077	0.0226476	PAK1
Insulin signaling pathway	1/137	0.945939	0.999974	0	0	0.341219	0.0189639	PRKACB
Yersinia infection	1/137	0.945939	0.999974	0	0	0.341219	0.0189639	ACTR3B
Fluid shear stress and atherosclerosis	1/139	0.948201	0.999974	0	0	0.336239	0.0178841	GSTT1
Alzheimer disease	4/369	0.952944	0.999974	0	0	0.506191	0.0243977	WNT10B;CHRM3;TUBB2A;TUBB3
Huntington disease	3/306	0.957209	0.999974	0	0	0.457701	0.0200168	TUBB2A;TUBB3;BDNF
Phospholipase D signaling pathway	1/148	0.957267	0.999974	0	0	0.315507	0.0137791	DNM3
Thermogenesis	2/232	0.957365	0.999974	0	0	0.402538	0.017539	NPPA;PRKACB
Chemical carcinogenesis	2/239	0.962381	0.999974	0	0	0.390507	0.0149739	GSTT1;PRKACB
Necroptosis	1/159	0.966225	0.999974	0	0	0.293375	0.0100798	STAT4
Protein processing in endoplasmic reticulum	1/171	0.973875	0.999974	0	0	0.272498	0.00721377	TUSC3
Influenza A	1/172	0.974428	0.999974	0	0	0.27089	0.00701735	RAE1
RNA transport	1/186	0.981052	0.999974	0	0	0.25021	0.00478648	RAE1
Neutrophil extracellular trap formation	1/189	0.982231	0.999974	0	0	0.246179	0.00441357	HDAC9
Epstein-Barr virus infection	1/202	0.986552	0.999974	0	0	0.230102	0.00311539	ENTPD3
MicroRNAs in cancer	2/310	0.98977	0.999974	0	0	0.299385	0.00307835	STMN1;MET
Lipid and atherosclerosis	1/215	0.989824	0.999974	0	0	0.215979	0.0022091	VLDLR
Coronavirus disease	1/232	0.992934	0.999974	0	0	0.199909	0.0014175	RPS4Y1
Olfactory transduction	2/440	0.999153	0.999974	0	0	0.209106	0.000177195	PRKACB;NCALD
Herpes simplex virus 1 infection	1/498	0.999974	0.999974	0	0	0.0916381	2.3652e-06	ZNF441

## Sheet: Frontal cortex up
Term	Overlap	P-value	Adjusted P-value	Old P-value	Old Adjusted P-value	Odds Ratio	Combined Score	Genes
Complement and coagulation cascades	17/85	7.55662e-15	1.64734e-12	0	0	17.4051	565.952	C1QB;C1QA;C1S;CFH;C1R;C5AR1;CFI;F13A1;SERPINA5;C4B;C4A;C7;CFHR1;C3AR1;VSIG4;CFB;C1QC
Staphylococcus aureus infection	15/95	1.10603e-11	1.20557e-09	0	0	12.954	326.799	C1QB;C1QA;C1S;CFH;C1R;C5AR1;CFI;FPR1;C4B;C4A;FCGR2A;C3AR1;HLA-DRA;CFB;C1QC
Pertussis	1976-12-01	1.3218e-09	9.60507e-08	0	0	12.8291	262.281	C4B;C1QB;C4A;C1QA;CASP7;IL6;C1S;C1R;ITGA5;CD14;RELA;C1QC
Legionellosis	1957-10-01	1.11415e-08	6.07213e-07	0	0	14.4696	264.975	NFKBIA;CASP7;IL6;IL18;CXCL1;NLRC4;CD14;RELA;TLR2;HSPA1A
Coronavirus disease	18/232	1.41691e-08	6.17771e-07	0	0	5.83307	105.416	C1QB;C1QA;C1S;C1R;C5AR1;F13A1;RELA;C4B;NFKBIA;C4A;IL6;FCGR2A;C7;C3AR1;CCL2;CFB;TLR2;C1QC
Cytokine-cytokine receptor interaction	19/295	1.10671e-07	4.02105e-06	0	0	4.77582	76.4928	ACVRL1;CSF3R;IL4R;IL1R2;IL10RA;EBI3;IL18;CXCR4;TNFRSF10B;LIFR;TNFRSF11B;CXCL1;PPBP;IL17RB;IL6;CCL2;IL18R1;PF4;IL13RA1
Phagosome	13/152	4.91626e-07	1.53106e-05	0	0	6.39699	92.9198	MSR1;ITGB5;NCF2;C1R;TCIRG1;CTSS;TUBB6;FCGR2A;CLEC7A;HLA-DRA;CD14;ITGA5;TLR2
Viral protein interaction with cytokine and cytokine receptor	10/100	2.536e-06	6.91059e-05	0	0	7.53979	97.1497	IL6;IL10RA;IL18;TNFRSF10B;CXCR4;CCL2;CXCL1;PPBP;IL18R1;PF4
Lipid and atherosclerosis	14/215	4.69333e-06	0.000113683	0	0	4.76565	58.4715	NCF2;IL18;NFATC2;TNFRSF10B;CXCL1;RELA;NFKBIA;IL6;CASP7;IRF7;CCL2;CD14;TLR2;HSPA1A
Tuberculosis	12/180	1.77889e-05	0.000387797	0	0	4.86137	53.1685	CD74;IL6;FCGR2A;CLEC7A;IL10RA;IL18;HLA-DRA;CD14;TCIRG1;CTSS;RELA;TLR2
Chagas disease	9/102	2.2452e-05	0.000444958	0	0	6.54327	70.04	NFKBIA;C1QB;C1QA;IL6;CCL2;CFLAR;RELA;TLR2;C1QC
Kaposi sarcoma-associated herpesvirus infection	12/193	3.54865e-05	0.000611307	0	0	4.50921	46.203	NFKBIA;HCK;CDKN1A;IL6;ANGPT2;CLEC2B;MAPKAPK2;IRF7;NFATC2;CXCL1;GNG12;RELA
Systemic lupus erythematosus	10/135	3.64541e-05	0.000611307	0	0	5.41896	55.3789	C4B;C1QB;C4A;C1QA;FCGR2A;C7;C1S;C1R;HLA-DRA;C1QC
Pathogenic Escherichia coli infection	12/197	4.33651e-05	0.000675257	0	0	4.41081	44.3104	NFKBIA;GNA13;TUBB6;IL6;CASP7;FCGR2A;CTTN;CASP4;IL18;TNFRSF10B;MYH11;RELA
Inflammatory bowel disease	1965-07-01	5.15863e-05	0.00074972	0	0	8.11886	80.1514	IL6;IL4R;IL18;HLA-DRA;RELA;IL18R1;TLR2
IL-17 signaling pathway	1994-08-01	8.30931e-05	0.00113214	0	0	6.27028	58.9127	NFKBIA;IL6;CCL2;CXCL1;S100A9;IL17RB;S100A8;RELA
NOD-like receptor signaling pathway	11/181	9.19218e-05	0.00117876	0	0	4.38809	40.7854	NFKBIA;IL6;CASP4;IL18;IRF7;TXNIP;CCL2;CXCL1;NLRC4;GBP2;RELA
Salmonella infection	13/249	0.000102198	0.00123773	0	0	3.74904	34.4484	ANXA2;IL18;TNFRSF10B;NLRC4;RELA;NFKBIA;TUBB6;IL6;CASP7;CASP4;CD14;S100A10;TLR2
Hematopoietic cell lineage	1999-08-01	0.000119834	0.00137494	0	0	5.92425	53.4924	IL6;CSF3R;IL4R;IL1R2;HLA-DRA;CD37;CD14;ITGA5
Yersinia infection	9/137	0.000222891	0.00242952	0	0	4.74561	39.905	NFKBIA;IL6;FCGR2A;IL18;NFATC2;CCL2;ITGA5;NLRC4;RELA
Mineral absorption	1960-06-01	0.000269875	0.00279077	0	0	7.45051	61.225	MT2A;MT1A;MT1M;MT1G;MT1X;MT1H
TNF signaling pathway	8/112	0.000281637	0.00279077	0	0	5.18028	42.3482	NFKBIA;IL6;CASP7;CCL2;CXCL1;CFLAR;RELA;IL18R1
Rheumatoid arthritis	1993-07-01	0.000491987	0.00466318	0	0	5.4677	41.6478	IL6;IL18;CCL2;HLA-DRA;CXCL1;TCIRG1;TLR2
Osteoclast differentiation	8/127	0.00065505	0.00595003	0	0	4.52384	33.1634	NFKBIA;FCGR2A;NCF2;NFATC2;TNFRSF11B;LILRA2;LILRB3;RELA
AGE-RAGE signaling pathway in diabetic complications	7/100	0.00076087	0.00663479	0	0	5.05435	36.2955	IL6;COL1A2;PLCE1;CCL2;FOXO1;RELA;AGT
Amoebiasis	7/102	0.000855865	0.00697585	0	0	4.94744	34.9457	IL6;COL1A2;IL1R2;CXCL1;CD14;RELA;TLR2
Malaria	1950-05-01	0.000882446	0.00697585	0	0	7.42857	52.2438	IL6;IL18;PECAM1;CCL2;TLR2
PI3K-Akt signaling pathway	14/354	0.000946165	0.00697585	0	0	2.79725	19.4775	CDKN1A;CSF3R;IL4R;ANGPT2;ITGB5;ITGB4;GNG12;RELA;IL6;COL1A2;DDIT4;SPP1;ITGA5;TLR2
Epstein-Barr virus infection	10/202	0.00095988	0.00697585	0	0	3.5159	24.4309	NFKBIA;CDKN1A;IL6;GADD45B;IRF7;HLA-DRA;VIM;RUNX3;RELA;TLR2
Toll-like receptor signaling pathway	7/104	0.000959979	0.00697585	0	0	4.84494	33.6655	NFKBIA;IL6;IRF7;SPP1;CD14;RELA;TLR2
Leishmaniasis	1977-06-01	0.00103432	0.0072736	0	0	5.66168	38.9185	NFKBIA;FCGR2A;NCF2;HLA-DRA;RELA;TLR2
B cell receptor signaling pathway	1981-06-01	0.00134723	0.00917799	0	0	5.35863	35.419	NFKBIA;IFITM1;NFATC2;LILRA2;LILRB3;RELA
Human cytomegalovirus infection	10/225	0.00214324	0.0141584	0	0	3.13607	19.2725	NFKBIA;GNA13;CDKN1A;IL6;IL10RA;NFATC2;CXCR4;CCL2;GNG12;RELA
Hypertrophic cardiomyopathy	1990-06-01	0.00231189	0.0147348	0	0	4.7823	29.0271	IL6;ITGB5;ITGB4;TPM2;ITGA5;AGT
Cellular senescence	8/156	0.00244632	0.0147348	0	0	3.63202	21.84	IL6;CDKN1A;GADD45B;MAPKAPK2;NFATC2;FOXO1;RELA;ZFP36L1
Chemokine signaling pathway	9/192	0.00247116	0.0147348	0	0	3.31001	19.8702	NFKBIA;HCK;CXCR4;CCL2;CXCL1;PPBP;GNG12;RELA;PF4
Cytosolic DNA-sensing pathway	1963-05-01	0.00250086	0.0147348	0	0	5.75973	34.5073	NFKBIA;IL6;IL18;IRF7;RELA
Th1 and Th2 cell differentiation	1992-06-01	0.00258306	0.0148186	0	0	4.67061	27.8311	NFKBIA;IL4R;NFATC2;HLA-DRA;RUNX3;RELA
JAK-STAT signaling pathway	8/162	0.00308646	0.0172525	0	0	3.48945	20.1715	IL6;CDKN1A;CSF3R;IL4R;IL10RA;LIFR;IL13RA1;GFAP
Proteoglycans in cancer	9/205	0.00381762	0.020806	0	0	3.08841	17.1966	CDKN1A;COL1A2;CTTN;ITGB5;PLCE1;TIMP3;IQGAP1;ITGA5;TLR2
Shigellosis	10/246	0.0040568	0.0215703	0	0	2.85394	15.7177	NFKBIA;CTTN;CASP4;IL18;PLCE1;CD14;ITGA5;NLRC4;RELA;FOXO1
Influenza A	8/172	0.00443496	0.0230195	0	0	3.275	17.7447	NFKBIA;IL6;IL18;IRF7;TNFRSF10B;HLA-DRA;CCL2;RELA
C-type lectin receptor signaling pathway	6/104	0.00473987	0.0234839	0	0	4.09619	21.9218	NFKBIA;IL6;CLEC7A;MAPKAPK2;NFATC2;RELA
NF-kappa B signaling pathway	6/104	0.00473987	0.0234839	0	0	4.09619	21.9218	NFKBIA;GADD45B;CXCL1;CD14;CFLAR;RELA
Th17 cell differentiation	6/107	0.00544055	0.0258426	0	0	3.97391	20.7195	NFKBIA;IL6;IL4R;NFATC2;HLA-DRA;RELA
Apoptosis	7/142	0.0055706	0.0258426	0	0	3.47443	18.0332	NFKBIA;CASP7;GADD45B;TNFRSF10B;CFLAR;CTSS;RELA
Regulation of actin cytoskeleton	9/218	0.00568131	0.0258426	0	0	2.89437	14.9656	GNA13;SCIN;ITGB5;ITGB4;CXCR4;MYH11;IQGAP1;ITGA5;GNG12
Insulin resistance	6/108	0.00569011	0.0258426	0	0	3.93475	20.3388	NFKBIA;IL6;PYGL;FOXO1;RELA;AGT
HIF-1 signaling pathway	6/109	0.00594794	0.0264622	0	0	3.89635	19.9677	IL6;CDKN1A;ANGPT2;MKNK2;TIMP1;RELA
Antigen processing and presentation	1978-05-01	0.00626915	0.0273335	0	0	4.57273	23.1934	CD74;HLA-DRA;IFI30;CTSS;HSPA1A
Toxoplasmosis	6/112	0.00677251	0.0289492	0	0	3.7855	18.9081	NFKBIA;IL10RA;HLA-DRA;RELA;TLR2;HSPA1A
Neutrophil extracellular trap formation	8/189	0.00771526	0.0323448	0	0	2.96482	14.4225	FCGR2A;NCF2;CLEC7A;C5AR1;CASP4;FPR1;RELA;TLR2
Transcriptional misregulation in cancer	8/192	0.00844549	0.0347381	0	0	2.91603	13.9215	IL6;CDKN1A;GADD45B;IL1R2;NUPR1;CD14;FOXO1;RELA
ECM-receptor interaction	1988-05-01	0.0103189	0.0416579	0	0	4.01975	18.3854	COL1A2;ITGB5;ITGB4;SPP1;ITGA5
Hepatitis B	7/162	0.0111228	0.0440866	0	0	3.02302	13.5999	NFKBIA;IL6;CDKN1A;IRF7;NFATC2;RELA;TLR2
Pathways in cancer	15/531	0.0142616	0.0555185	0	0	1.96374	8.34627	CDKN1A;CSF3R;IL4R;GADD45B;CXCR4;GSTT1;GNG12;RELA;AGT;FOXO1;NFKBIA;GNA13;IL6;CASP7;IL13RA1
Dilated cardiomyopathy	1996-05-01	0.0146325	0.055963	0	0	3.66487	15.4823	ITGB5;ITGB4;TPM2;ITGA5;AGT
Prostate cancer	1997-05-01	0.0152449	0.0572998	0	0	3.62485	15.1646	NFKBIA;CDKN1A;IL1R2;FOXO1;RELA
Fluid shear stress and atherosclerosis	6/139	0.0182671	0.0663705	0	0	3.01286	12.0594	NCF2;IL1R2;PECAM1;CCL2;GSTT1;RELA
Measles	6/139	0.0182671	0.0663705	0	0	3.01286	12.0594	NFKBIA;IL6;IRF7;RELA;TLR2;HSPA1A
Epithelial cell signaling in Helicobacter pylori infection	1970-04-01	0.0207664	0.0742143	0	0	4.0339	15.629	NFKBIA;CXCL1;TCIRG1;RELA
p53 signaling pathway	1973-04-01	0.0238176	0.0837457	0	0	3.85792	14.4183	CDKN1A;STEAP3;GADD45B;TNFRSF10B
Chronic myeloid leukemia	1976-04-01	0.0271267	0.093867	0	0	3.69661	13.3345	NFKBIA;CDKN1A;GADD45B;RELA
Arrhythmogenic right ventricular cardiomyopathy	1977-04-01	0.0282877	0.096355	0	0	3.64579	12.9984	GJA1;ITGB5;ITGB4;ITGA5
Synaptic vesicle cycle	1978-04-01	0.0294779	0.0988644	0	0	3.59634	12.6739	DNM3;SLC1A3;TCIRG1;SLC1A7
Intestinal immune network for IgA production	1948-03-01	0.0349095	0.115307	0	0	4.42703	14.8527	IL6;CXCR4;HLA-DRA
PD-L1 expression and PD-1 checkpoint pathway in cancer	1989-04-01	0.044516	0.144843	0	0	3.12917	9.73769	NFKBIA;NFATC2;RELA;TLR2
Human T-cell leukemia virus 1 infection	7/219	0.0469802	0.14874	0	0	2.20378	6.73923	NFKBIA;CDKN1A;IL6;IL1R2;NFATC2;HLA-DRA;RELA
FoxO signaling pathway	5/131	0.0470783	0.14874	0	0	2.64213	8.07419	IL6;CDKN1A;GADD45B;FBXO32;FOXO1
Small cell lung cancer	1992-04-01	0.0492391	0.153345	0	0	3.02203	9.09954	NFKBIA;CDKN1A;GADD45B;RELA
TGF-beta signaling pathway	1994-04-01	0.0525355	0.161306	0	0	2.95458	8.70497	TGIF1;ID4;ID3;FMOD
Prion disease	8/273	0.0534843	0.161939	0	0	2.01631	5.9045	C1QB;C1QA;TUBB6;IL6;C7;NCF2;C1QC;HSPA1A
Human papillomavirus infection	9/331	0.0617304	0.184346	0	0	1.86776	5.20166	CDKN1A;COL1A2;ITGB5;ITGB4;SPP1;TCIRG1;ITGA5;RELA;FOXO1
Neuroactive ligand-receptor interaction	9/341	0.0714489	0.208312	0	0	1.81056	4.77767	SST;C5AR1;C3AR1;FPR1;APLNR;CRH;ADM;TAC1;AGT
Cell adhesion molecules	5/148	0.0716671	0.208312	0	0	2.32601	6.13071	VCAN;NFASC;SELL;PECAM1;HLA-DRA
MAPK signaling pathway	8/294	0.0752007	0.215707	0	0	1.86624	4.82908	ANGPT2;GADD45B;MAPKAPK2;MKNK2;CD14;GNG12;RELA;HSPA1A
Viral carcinogenesis	6/203	0.0849065	0.240385	0	0	2.02741	5	NFKBIA;CDKN1A;SCIN;MAPKAPK2;IRF7;RELA
Hepatitis C	5/157	0.0870573	0.241	0	0	2.18728	5.33955	NFKBIA;CDKN1A;IRF7;CFLAR;RELA
RIG-I-like receptor signaling pathway	1970-03-01	0.0873349	0.241	0	0	2.97005	7.24099	NFKBIA;IRF7;RELA
Human immunodeficiency virus 1 infection	6/212	0.0993036	0.270602	0	0	1.93794	4.47581	NFKBIA;NFATC2;CXCR4;GNG12;RELA;TLR2
Neurotrophin signaling pathway	4/119	0.103319	0.273816	0	0	2.30933	5.24203	NFKBIA;MAPKAPK2;IRAK3;RELA
Pancreatic cancer	1976-03-01	0.105276	0.273816	0	0	2.7251	6.13467	CDKN1A;GADD45B;RELA
African trypanosomiasis	1937-02-01	0.105507	0.273816	0	0	3.78374	8.50956	IL6;IL18
Thyroid cancer	1937-02-01	0.105507	0.273816	0	0	3.78374	8.50956	CDKN1A;GADD45B
Bacterial invasion of epithelial cells	1977-03-01	0.108397	0.278006	0	0	2.68814	5.97293	DNM3;CTTN;ITGA5
Relaxin signaling pathway	4/129	0.128197	0.324964	0	0	2.1235	4.36207	NFKBIA;COL1A2;GNG12;RELA
Graft-versus-host disease	1942-02-01	0.130081	0.325951	0	0	3.30993	6.75093	IL6;HLA-DRA
Type I diabetes mellitus	1943-02-01	0.135144	0.334789	0	0	3.22904	6.46264	GAD2;HLA-DRA
Vascular smooth muscle contraction	4/133	0.138789	0.339954	0	0	2.05723	4.06263	GNA13;MYH11;ADM;AGT
Apelin signaling pathway	4/137	0.149719	0.358667	0	0	1.99495	3.78841	GNA13;APLNR;SPP1;GNG12
Insulin signaling pathway	4/137	0.149719	0.358667	0	0	1.99495	3.78841	MKNK2;TRIP10;PYGL;FOXO1
Taurine and hypotaurine metabolism	2022-01-11	0.152728	0.361898	0	0	6.60772	12.4166	GAD2
Cholesterol metabolism	1950-02-01	0.171669	0.398125	0	0	2.75715	4.85863	NPC2;ANGPTL4
Vibrio cholerae infection	1950-02-01	0.171669	0.398125	0	0	2.75715	4.85863	TCIRG1;TJP2
Fc gamma R-mediated phagocytosis	1997-03-01	0.177375	0.40703	0	0	2.11404	3.6562	HCK;SCIN;FCGR2A
Focal adhesion	5/201	0.183435	0.41655	0	0	1.69244	2.8702	COL1A2;ITGB5;ITGB4;SPP1;ITGA5
Glycosaminoglycan biosynthesis	1953-02-01	0.187781	0.419375	0	0	2.59457	4.33936	DSE;CHST3
Diabetic cardiomyopathy	5/203	0.188527	0.419375	0	0	1.67517	2.79505	COL1A2;NCF2;PDK4;RELA;AGT
Longevity regulating pathway	3/102	0.196194	0.432023	0	0	2.00676	3.26831	FOXO1;RELA;HSPA1A
T cell receptor signaling pathway	3/104	0.203855	0.444403	0	0	1.96682	3.12793	NFKBIA;NFATC2;RELA
Herpes simplex virus 1 infection	10/498	0.213747	0.459617	0	0	1.36231	2.102	NFKBIA;CD74;IL6;IRF7;HLA-DRA;CCL2;ITGA5;ZNF621;RELA;TLR2
Endometrial cancer	1958-02-01	0.21505	0.459617	0	0	2.36231	3.6306	CDKN1A;GADD45B
VEGF signaling pathway	1959-02-01	0.22055	0.466795	0	0	2.32075	3.50812	MAPKAPK2;NFATC2
cAMP signaling pathway	5/216	0.222784	0.46699	0	0	1.57091	2.35881	NFKBIA;SST;PLCE1;SOX9;RELA
Long-term depression	1960-02-01	0.226061	0.469346	0	0	2.28062	3.39117	GNA13;CRH
Basal cell carcinoma	1963-02-01	0.242649	0.490658	0	0	2.16813	3.07037	CDKN1A;GADD45B
Glutamatergic synapse	3/114	0.243078	0.490658	0	0	1.78871	2.52991	SLC1A3;GNG12;SLC1A7
Leukocyte transendothelial migration	3/114	0.243078	0.490658	0	0	1.78871	2.52991	NCF2;PECAM1;CXCR4
Tight junction	4/169	0.246889	0.491869	0	0	1.60542	2.24569	CTTN;MICALL2;MYH11;TJP2
GnRH secretion	1964-02-01	0.248191	0.491869	0	0	2.13305	2.97253	SPP1;KCNN3
Steroid biosynthesis	2022-01-20	0.260219	0.510923	0	0	3.47616	4.67971	FDFT1
Sphingolipid signaling pathway	3/119	0.263133	0.510923	0	0	1.71118	2.28459	GNA13;SPTLC3;RELA
Acute myeloid leukemia	1967-02-01	0.264836	0.510923	0	0	2.03429	2.70285	CD14;RELA
Ras signaling pathway	5/232	0.267235	0.511029	0	0	1.45899	1.92532	ANGPT2;PLCE1;GNG12;RELA;PLA1A
Pantothenate and CoA biosynthesis	2022-01-21	0.27129	0.514138	0	0	3.30218	4.30792	VNN2
Adipocytokine signaling pathway	1969-02-01	0.275936	0.514138	0	0	1.97337	2.54088	NFKBIA;RELA
Renin secretion	1969-02-01	0.275936	0.514138	0	0	1.97337	2.54088	CLCA4;AGT
Platelet activation	3/124	0.283384	0.52354	0	0	1.64005	2.06802	GNA13;COL1A2;FCGR2A
Melanoma	1972-02-01	0.292566	0.527773	0	0	1.8885	2.32109	CDKN1A;GADD45B
Non-small cell lung cancer	1972-02-01	0.292566	0.527773	0	0	1.8885	2.32109	CDKN1A;GADD45B
Renin-angiotensin system	2022-01-23	0.292938	0.527773	0	0	3.00168	3.68544	AGT
Inositol phosphate metabolism	1973-02-01	0.298099	0.531141	0	0	1.86181	2.2534	ITPKB;PLCE1
Lysosome	3/128	0.29968	0.531141	0	0	1.58724	1.91269	NPC2;TCIRG1;CTSS
Glioma	1975-02-01	0.309145	0.543497	0	0	1.81062	2.12557	CDKN1A;GADD45B
Gastric acid secretion	1976-02-01	0.314655	0.544403	0	0	1.78606	2.06518	KCNJ10;SST
Metabolism of xenobiotics by cytochrome P450	1976-02-01	0.314655	0.544403	0	0	1.78606	2.06518	ADH1B;GSTT1
Collecting duct acid secretion	2022-01-27	0.334332	0.573892	0	0	2.53936	2.78218	TCIRG1
Butanoate metabolism	2022-01-28	0.344297	0.58638	0	0	2.44519	2.60719	GAD2
Signaling pathways regulating pluripotency of stem cells	3/143	0.360972	0.610015	0	0	1.4161	1.44294	ID4;ID3;LIFR
beta-Alanine metabolism	2022-01-30	0.363783	0.610036	0	0	2.27632	2.30181	GAD2
Colorectal cancer	1986-02-01	0.369072	0.614182	0	0	1.57263	1.56754	CDKN1A;GADD45B
Asthma	2022-01-31	0.373309	0.616525	0	0	2.20034	2.1681	HLA-DRA
Gap junction	1988-02-01	0.379765	0.617266	0	0	1.5359	1.48706	GJA1;TUBB6
Phospholipase D signaling pathway	3/148	0.381285	0.617266	0	0	1.36692	1.31799	DNM3;GNA13;AGT
Rap1 signaling pathway	4/210	0.384366	0.617266	0	0	1.2832	1.22694	ANGPT2;PRKD3;FPR1;PLCE1
GABAergic synapse	1989-02-01	0.385083	0.617266	0	0	1.51817	1.44878	GAD2;GNG12
SNARE interactions in vesicular transport	1933-01-01	0.391936	0.623665	0	0	2.0626	1.93195	VAMP1
Cushing syndrome	3/155	0.409473	0.642194	0	0	1.3035	1.16387	CDKN1A;CRH;AGT
Non-alcoholic fatty liver disease	3/155	0.409473	0.642194	0	0	1.3035	1.16387	IL6;CASP7;RELA
Starch and sucrose metabolism	1936-01-01	0.418847	0.642801	0	0	1.88552	1.64088	PYGL
Tyrosine metabolism	1936-01-01	0.418847	0.642801	0	0	1.88552	1.64088	ADH1B
Necroptosis	3/159	0.425408	0.642801	0	0	1.26982	1.08532	TNFRSF10B;PYGL;CFLAR
Phosphatidylinositol signaling system	1997-02-01	0.426868	0.642801	0	0	1.38976	1.18307	ITPKB;PLCE1
Alanine, aspartate and glutamate metabolism	1937-01-01	0.427551	0.642801	0	0	1.83305	1.55751	GAD2
Aldosterone-regulated sodium reabsorption	1937-01-01	0.427551	0.642801	0	0	1.83305	1.55751	HSD11B2
Aldosterone synthesis and secretion	1998-02-01	0.431988	0.645023	0	0	1.37521	1.15429	PRKD3;AGT
Allograft rejection	1938-01-01	0.436125	0.64677	0	0	1.78342	1.47993	HLA-DRA
Protein digestion and absorption	2/103	0.457215	0.665674	0	0	1.3068	1.0227	COL1A2;SLC7A7
Hepatocellular carcinoma	3/168	0.460684	0.665674	0	0	1.2	0.930053	CDKN1A;GADD45B;GSTT1
Bladder cancer	1941-01-01	0.461086	0.665674	0	0	1.64941	1.27693	CDKN1A
Ferroptosis	1941-01-01	0.461086	0.665674	0	0	1.64941	1.27693	STEAP3
Parathyroid hormone synthesis, secretion and action	2/106	0.472038	0.675393	0	0	1.26891	0.952563	GNA13;CDKN1A
Glucagon signaling pathway	2/107	0.476925	0.675393	0	0	1.25676	0.930499	PYGL;FOXO1
Fatty acid degradation	1943-01-01	0.477112	0.675393	0	0	1.57071	1.16233	ADH1B
Drug metabolism	2/108	0.481784	0.677606	0	0	1.24484	0.909054	ADH1B;GSTT1
Glycosphingolipid biosynthesis	1945-01-01	0.492663	0.687355	0	0	1.49916	1.0613	A4GALT
MicroRNAs in cancer	5/310	0.495022	0.687355	0	0	1.08152	0.760475	CDKN1A;DDIT4;TIMP3;ITGA5;VIM
Pyruvate metabolism	1947-01-01	0.507753	0.700571	0	0	1.43383	0.971795	ADH1B
Axon guidance	3/182	0.513596	0.704175	0	0	1.10535	0.736517	NFATC2;CXCR4;PLXNB1
Cocaine addiction	1949-01-01	0.522396	0.707344	0	0	1.37395	0.892147	RELA
Sphingolipid metabolism	1949-01-01	0.522396	0.707344	0	0	1.37395	0.892147	SPTLC3
Thyroid hormone signaling pathway	2/121	0.542345	0.729823	0	0	1.10811	0.678001	PLCE1;FOXO1
Autoimmune thyroid disease	1953-01-01	0.550392	0.731618	0	0	1.268	0.757157	HLA-DRA
Endocrine and other factor-regulated calcium reabsorption	1953-01-01	0.550392	0.731618	0	0	1.268	0.757157	DNM3
Cell cycle	2/124	0.555609	0.734077	0	0	1.0807	0.635117	CDKN1A;GADD45B
Glutathione metabolism	1957-01-01	0.576751	0.757421	0	0	1.17719	0.647861	GSTT1
Natural killer cell mediated cytotoxicity	2/131	0.585488	0.764289	0	0	1.02169	0.546921	NFATC2;TNFRSF10B
Viral myocarditis	1960-01-01	0.595505	0.771426	0	0	1.11717	0.579077	HLA-DRA
Arachidonic acid metabolism	1961-01-01	0.601571	0.771426	0	0	1.09849	0.558265	PTGDS
Steroid hormone biosynthesis	1961-01-01	0.601571	0.771426	0	0	1.09849	0.558265	HSD11B2
Autophagy	2/137	0.609899	0.772994	0	0	0.975982	0.482586	DDIT4;CFLAR
Estrogen signaling pathway	2/137	0.609899	0.772994	0	0	0.975982	0.482586	FKBP5;HSPA1A
Lysine degradation	1963-01-01	0.613431	0.772994	0	0	1.06295	0.519449	PRDM6
Cortisol synthesis and secretion	1965-01-01	0.624939	0.780776	0	0	1.02962	0.484028	AGT
Glycolysis / Gluconeogenesis	1967-01-01	0.636106	0.780776	0	0	0.998322	0.451631	ADH1B
Fc epsilon RI signaling pathway	1968-01-01	0.641564	0.780776	0	0	0.983372	0.436466	ALOX5AP
Mitophagy	1968-01-01	0.641564	0.780776	0	0	0.983372	0.436466	RELA
Retinol metabolism	1968-01-01	0.641564	0.780776	0	0	0.983372	0.436466	ADH1B
Renal cell carcinoma	1969-01-01	0.646941	0.780776	0	0	0.968861	0.421939	CDKN1A
Breast cancer	2/147	0.648128	0.780776	0	0	0.908209	0.39386	CDKN1A;GADD45B
Prolactin signaling pathway	1970-01-01	0.652238	0.780776	0	0	0.954771	0.408018	RELA
Gastric cancer	2/149	0.655409	0.780776	0	0	0.89576	0.378455	CDKN1A;GADD45B
Adherens junction	1971-01-01	0.657455	0.780776	0	0	0.941083	0.394671	IQGAP1
Adrenergic signaling in cardiomyocytes	2/150	0.659004	0.780776	0	0	0.889662	0.371012	TPM2;AGT
PPAR signaling pathway	1974-01-01	0.672643	0.788884	0	0	0.902271	0.357787	ANGPTL4
Oxytocin signaling pathway	2/154	0.673085	0.788884	0	0	0.866073	0.342864	CDKN1A;NFATC2
Calcium signaling pathway	3/240	0.698949	0.814817	0	0	0.832364	0.298134	ITPKB;PLCE1;CXCR4
Hippo signaling pathway	2/163	0.703045	0.815232	0	0	0.817283	0.287957	LATS2;TEAD2
cGMP-PKG signaling pathway	2/167	0.715612	0.825415	0	0	0.797306	0.266793	GNA13;NFATC2
ErbB signaling pathway	1985-01-01	0.722812	0.825771	0	0	0.783677	0.254387	CDKN1A
Insulin secretion	1986-01-01	0.726973	0.825771	0	0	0.774418	0.246935	KCNN3
Endocytosis	3/252	0.729807	0.825771	0	0	0.791762	0.249385	DNM3;CXCR4;HSPA1A
Cardiac muscle contraction	1987-01-01	0.731073	0.825771	0	0	0.765374	0.239748	TPM2
Morphine addiction	1991-01-01	0.746866	0.839261	0	0	0.731208	0.213418	GNG12
Salivary secretion	1993-01-01	0.754412	0.843394	0	0	0.715239	0.201566	LYZ
Circadian entrainment	1997-01-01	0.768839	0.850323	0	0	0.685298	0.180147	GNG12
Alcoholism	2/186	0.769347	0.850323	0	0	0.71428	0.187294	CRH;GNG12
Glycerophospholipid metabolism	1998-01-01	0.772311	0.850323	0	0	0.678198	0.175224	PLA1A
Pancreatic secretion	1/102	0.78569	0.860705	0	0	0.651206	0.157067	CLCA4
Alzheimer disease	4/369	0.804916	0.877358	0	0	0.71831	0.155886	TUBB6;IL6;CASP7;RELA
Cholinergic synapse	1/113	0.818576	0.883414	0	0	0.586919	0.117495	GNG12
Serotonergic synapse	1/113	0.818576	0.883414	0	0	0.586919	0.117495	GNG12
Growth hormone synthesis, secretion and action	1/119	0.834341	0.892056	0	0	0.556905	0.100863	SST
AMPK signaling pathway	1/120	0.836832	0.892056	0	0	0.552197	0.0983636	FOXO1
Huntington disease	3/306	0.83886	0.892056	0	0	0.648849	0.11401	TUBB6;KCNJ10;SLC1A3
Purine metabolism	1/129	0.85764	0.907599	0	0	0.513134	0.0788026	GMPR
Dopaminergic synapse	1/132	0.86397	0.907653	0	0	0.501306	0.0732996	GNG12
Oxidative phosphorylation	1/133	0.866017	0.907653	0	0	0.497483	0.0715632	TCIRG1
Chemical carcinogenesis	2/239	0.875103	0.912786	0	0	0.553041	0.0737835	GSTT1;RELA
Retrograde endocannabinoid signaling	1/148	0.893284	0.926216	0	0	0.446377	0.0503738	GNG12
Spliceosome	1/150	0.896475	0.926216	0	0	0.440341	0.0481226	HSPA1A
mTOR signaling pathway	1/154	0.902573	0.928118	0	0	0.428741	0.0439482	DDIT4
Wnt signaling pathway	1/166	0.918802	0.940185	0	0	0.397315	0.0336463	NFATC2
Protein processing in endoplasmic reticulum	1/171	0.924741	0.940185	0	0	0.385531	0.0301644	HSPA1A
Pathways of neurodegeneration	4/475	0.927247	0.940185	0	0	0.5536	0.0418164	TUBB6;IL6;CASP7;RELA
Parkinson disease	1/249	0.977044	0.986091	0	0	0.26322	0.00611279	TUBB6
Olfactory transduction	2/440	0.990379	0.994943	0	0	0.296158	0.00286313	OR7A5;NCALD
Amyotrophic lateral sclerosis	1/364	0.996046	0.996046	0	0	0.178768	0.000708269	TUBB6

## Sheet: Hippocampus down
Term	Overlap	P-value	Adjusted P-value	Old P-value	Old Adjusted P-value	Odds Ratio	Combined Score	Genes
Bacterial invasion of epithelial cells	1977-04-01	0.000324657	0.0209074	0	0	13.4226	107.821	CDC42;ARPC1A;ARPC4;MET
Morphine addiction	1991-04-01	0.000612922	0.0209074	0	0	11.2547	83.2542	GABRA1;SLC32A1;GNG4;PDE2A
Nicotine addiction	1940-03-01	0.000653358	0.0209074	0	0	19.6552	144.139	GABRA1;SLC32A1;SLC17A6
Retrograde endocannabinoid signaling	4/148	0.00366552	0.0360196	0	0	9.78018	56.0286	GABRA1;SLC32A1;GNG4;SLC17A6
Synaptic vesicle cycle	1978-03-01	0.00448019	0.0460196	0	0	9.67805	52.3398	SLC32A1;SLC17A6;SLC1A6
GABAergic synapse	1989-03-01	0.00646813	0.0483558	0	0	8.43548	42.5221	GABRA1;SLC32A1;GNG4
RNA transport	4/186	0.00816825	0.0683558	0	0	5.35423	25.7404	ALYREF;EEF1A2;RAE1;RAN
Fc gamma R-mediated phagocytosis	1997-03-01	0.00819632	0.0883558	0	0	7.71445	37.0608	CDC42;ARPC1A;ARPC4
Glutamatergic synapse	3/114	0.0126975	0.13544	0	0	6.52736	28.5007	GNG4;SLC17A6;SLC1A6
Yersinia infection	3/137	0.0206542	0.196506	0	0	5.40071	20.9539	CDC42;ARPC1A;ARPC4
Endocytosis	4/252	0.0225163	0.196506	0	0	3.91617	14.8561	CDC42;EHD3;ARPC1A;ARPC4
Wnt signaling pathway	3/166	0.0338133	0.22029	0	0	4.43334	15.0153	TBL1XR1;SERPINF1;CTNNBIP1
Renal cell carcinoma	1969-02-01	0.0348498	0.22029	0	0	7.13828	23.9611	CDC42;MET
Tight junction	3/169	0.0353729	0.22029	0	0	4.35256	14.5454	CDC42;ARPC1A;ARPC4
Epithelial cell signaling in Helicobacter pylori infection	1970-02-01	0.0357776	0.22029	0	0	7.03296	23.4228	CDC42;MET
Adherens junction	1971-02-01	0.036715	0.22029	0	0	6.93068	22.9029	CDC42;MET
Axon guidance	3/182	0.0425533	0.240301	0	0	4.03379	12.7347	SEMA5A;CDC42;MET
Pathogenic Escherichia coli infection	3/197	0.0516755	0.275602	0	0	3.71907	11.0188	CDC42;ARPC1A;ARPC4
PI3K-Akt signaling pathway	4/354	0.0641181	0.316303	0	0	2.76049	7.58316	GNG4;CDC37;MET;YWHAH
Regulation of actin cytoskeleton	3/218	0.0658966	0.316303	0	0	3.35224	9.11698	CDC42;ARPC1A;ARPC4
Ras signaling pathway	3/232	0.0762719	0.348671	0	0	3.14506	8.09367	CDC42;GNG4;MET
Shigellosis	3/246	0.0873225	0.374712	0	0	2.96176	7.2212	CDC42;ARPC1A;ARPC4
Salmonella infection	3/249	0.0897747	0.374712	0	0	2.92519	7.05104	CDC42;ARPC1A;ARPC4
Purine metabolism	2/129	0.104396	0.417586	0	0	3.75448	8.48348	PDE2A;NUDT2
Malaria	1950-01-01	0.192017	0.56708	0	0	4.82653	7.9646	MET
Cholesterol metabolism	1950-01-01	0.192017	0.56708	0	0	4.82653	7.9646	LRPAP1
Chemokine signaling pathway	2/192	0.196495	0.56708	0	0	2.50159	4.07037	CDC42;GNG4
Amyotrophic lateral sclerosis	3/364	0.201708	0.56708	0	0	1.98169	3.17255	ALYREF;NEFH;RAE1
Endocrine and other factor-regulated calcium reabsorption	1953-01-01	0.202301	0.56708	0	0	4.54739	7.26672	CALB1
Glycosaminoglycan biosynthesis	1953-01-01	0.202301	0.56708	0	0	4.54739	7.26672	HS6ST3
Fanconi anemia pathway	1954-01-01	0.2057	0.56708	0	0	4.46137	7.05491	UBE2T
Focal adhesion	2/201	0.210433	0.56708	0	0	2.38736	3.72091	CDC42;MET
Pyrimidine metabolism	1956-01-01	0.212456	0.56708	0	0	4.2987	6.65878	NUDT2
Viral carcinogenesis	2/203	0.213544	0.56708	0	0	2.36336	3.64882	CDC42;YWHAH
Legionellosis	1957-01-01	0.215812	0.56708	0	0	4.22173	6.47337	EEF1A2
Proteoglycans in cancer	2/205	0.21666	0.56708	0	0	2.33984	3.57861	CDC42;MET
VEGF signaling pathway	1959-01-01	0.222483	0.56708	0	0	4.07574	6.12545	CDC42
Rap1 signaling pathway	2/210	0.224469	0.56708	0	0	2.28302	3.41087	CDC42;MET
Central carbon metabolism in cancer	1970-01-01	0.258181	0.597439	0	0	3.42409	4.63654	MET
Melanoma	1972-01-01	0.264495	0.597439	0	0	3.3273	4.42508	MET
Non-small cell lung cancer	1972-01-01	0.264495	0.597439	0	0	3.3273	4.42508	MET
PPAR signaling pathway	1974-01-01	0.270756	0.597439	0	0	3.23581	4.2277	FABP3
Pancreatic cancer	1976-01-01	0.276965	0.597439	0	0	3.14921	4.04316	CDC42
Gastric acid secretion	1976-01-01	0.276965	0.597439	0	0	3.14921	4.04316	SST
Leishmaniasis	1977-01-01	0.280049	0.597439	0	0	3.10761	3.95534	EEF1A2
Taste transduction	1986-01-01	0.307232	0.597752	0	0	2.77731	3.27765	GABRA1
Cardiac muscle contraction	1987-01-01	0.310189	0.597752	0	0	2.74488	3.21308	TNNT2
Hypertrophic cardiomyopathy	1990-01-01	0.318985	0.597752	0	0	2.65195	3.03015	TNNT2
GnRH signaling pathway	1993-01-01	0.327671	0.597752	0	0	2.56509	2.86199	CDC42
Dilated cardiomyopathy	1996-01-01	0.336247	0.597752	0	0	2.48371	2.70702	TNNT2
Circadian entrainment	1997-01-01	0.339081	0.597752	0	0	2.45771	2.65805	GNG4
Aldosterone synthesis and secretion	1998-01-01	0.341904	0.597752	0	0	2.43225	2.61036	PDE2A
mRNA surveillance pathway	1998-01-01	0.341904	0.597752	0	0	2.43225	2.61036	ALYREF
Hematopoietic cell lineage	1999-01-01	0.344715	0.597752	0	0	2.40731	2.56388	CD9
AGE-RAGE signaling pathway in diabetic complications	1/100	0.347513	0.597752	0	0	2.38288	2.51859	CDC42
MAPK signaling pathway	2/294	0.356023	0.597752	0	0	1.61933	1.67237	CDC42;MET
T cell receptor signaling pathway	1/104	0.358591	0.597752	0	0	2.28988	2.34843	CDC42
Ribosome biogenesis in eukaryotes	1/108	0.369483	0.597752	0	0	2.20383	2.19424	RAN
Serotonergic synapse	1/113	0.382841	0.597752	0	0	2.10491	2.021	GNG4
Cholinergic synapse	1/113	0.382841	0.597752	0	0	2.10491	2.021	GNG4
Leukocyte transendothelial migration	1/114	0.385478	0.597752	0	0	2.08618	1.98869	CDC42
Pathways in cancer	3/531	0.393505	0.597752	0	0	1.34333	1.25288	CDC42;GNG4;MET
Neurotrophin signaling pathway	1/119	0.398501	0.597752	0	0	1.99728	1.83758	CDC42
Growth hormone synthesis, secretion and action	1/119	0.398501	0.597752	0	0	1.99728	1.83758	SST
Cell cycle	1/124	0.411252	0.599789	0	0	1.9156	1.70211	YWHAH
Oocyte meiosis	1/129	0.423734	0.599789	0	0	1.84031	1.58018	YWHAH
Relaxin signaling pathway	1/129	0.423734	0.599789	0	0	1.84031	1.58018	GNG4
Neuroactive ligand-receptor interaction	2/341	0.426676	0.599789	0	0	1.39148	1.18516	GABRA1;SST
Dopaminergic synapse	1/132	0.431098	0.599789	0	0	1.79789	1.51278	GNG4
Apelin signaling pathway	1/137	0.443165	0.60777	0	0	1.73136	1.409	GNG4
Spinocerebellar ataxia	1/143	0.457312	0.6141	0	0	1.6577	1.29696	SLC1A6
Gastric cancer	1/149	0.471104	0.6141	0	0	1.59001	1.19676	MET
Adrenergic signaling in cardiomyocytes	1/150	0.473368	0.6141	0	0	1.57926	1.1811	TNNT2
Spliceosome	1/150	0.473368	0.6141	0	0	1.57926	1.1811	ALYREF
Non-alcoholic fatty liver disease	1/155	0.484549	0.617287	0	0	1.5276	1.1068	CDC42
Hepatitis C	1/157	0.488955	0.617287	0	0	1.50786	1.07885	YWHAH
Hippo signaling pathway	1/163	0.501952	0.617287	0	0	1.45157	1.0005	YWHAH
cGMP-PKG signaling pathway	1/167	0.510434	0.617287	0	0	1.41631	0.952459	PDE2A
Hepatocellular carcinoma	1/168	0.512532	0.617287	0	0	1.40776	0.940933	MET
Protein processing in endoplasmic reticulum	1/171	0.518773	0.617287	0	0	1.3827	0.907452	UGGT2
Influenza A	1/172	0.520836	0.617287	0	0	1.37455	0.896644	RAE1
Alcoholism	1/186	0.548815	0.634947	0	0	1.26963	0.761769	GNG4
Transcriptional misregulation in cancer	1/192	0.560306	0.634947	0	0	1.22937	0.71214	MET
Olfactory transduction	2/440	0.56098	0.634947	0	0	1.07152	0.619413	PDE2A;NCALD
Kaposi sarcoma-associated herpesvirus infection	1/193	0.562192	0.634947	0	0	1.2229	0.704284	GNG4
Human immunodeficiency virus 1 infection	1/212	0.596559	0.656399	0	0	1.11171	0.574285	GNG4
Lipid and atherosclerosis	1/215	0.601736	0.656399	0	0	1.09596	0.556679	CDC42
cAMP signaling pathway	1/216	0.603447	0.656399	0	0	1.09081	0.550964	SST
Human T-cell leukemia virus 1 infection	1/219	0.608537	0.656399	0	0	1.07563	0.534265	RAN
Human cytomegalovirus infection	1/225	0.618523	0.659758	0	0	1.0465	0.502762	GNG4
Calcium signaling pathway	1/240	0.6424	0.677697	0	0	0.980076	0.433726	MET
MicroRNAs in cancer	1/310	0.73569	0.767676	0	0	0.755355	0.231854	MET
Human papillomavirus infection	1/331	0.758655	0.783128	0	0	0.70653	0.195149	CDC42
Alzheimer disease	1/369	0.79531	0.812231	0	0	0.632343	0.144822	RTN3
Pathways of neurodegeneration	1/475	0.870937	0.880105	0	0	0.488271	0.0674721	NEFH
Herpes simplex virus 1 infection	1/498	0.883266	0.883266	0	0	0.465124	0.0577354	ALYREF

## Sheet: Hippocampus up
Term	Overlap	P-value	Adjusted P-value	Old P-value	Old Adjusted P-value	Odds Ratio	Combined Score	Genes
Ferroptosis	1941-03-01	0.000655625	0.0747413	0	0	19.6174	143.794	STEAP3;SLC7A11;CP
Rheumatoid arthritis	1993-03-01	0.00683787	0.276496	0	0	8.26125	41.1846	ANGPT1;CCL2;FOS
Choline metabolism in cancer	1998-03-01	0.00789686	0.276496	0	0	7.82447	37.8805	FOS;WASF2;EGFR
Rap1 signaling pathway	4/210	0.0113844	0.276496	0	0	4.84478	21.6829	ANGPT1;LPAR4;FGF2;EGFR
Regulation of actin cytoskeleton	4/218	0.012911	0.276496	0	0	4.66178	20.2772	LPAR4;FGF2;WASF2;EGFR
Coronavirus disease	4/232	0.0158858	0.276496	0	0	4.37242	18.112	C1S;CCL2;FOS;EGFR
Chemical carcinogenesis	4/239	0.0175222	0.276496	0	0	4.24067	17.1505	AR;FOS;FGF2;EGFR
Yersinia infection	3/137	0.0194033	0.276496	0	0	5.53629	21.8258	CCL2;FOS;WASF2
Breast cancer	3/147	0.0233121	0.295287	0	0	5.14922	19.3548	FOS;FGF2;EGFR
MAPK signaling pathway	4/294	0.034036	0.321454	0	0	3.4268	11.5837	ANGPT1;FOS;FGF2;EGFR
Adherens junction	1971-02-01	0.0351557	0.321454	0	0	7.10252	23.779	WASF2;EGFR
Melanoma	1972-02-01	0.0360646	0.321454	0	0	7.00071	23.2595	FGF2;EGFR
Pertussis	1976-02-01	0.0397898	0.321454	0	0	6.62095	21.3469	C1S;FOS
Complement and coagulation cascades	1985-02-01	0.0486724	0.321454	0	0	5.90034	17.8346	C1S;SERPINA5
Pathogenic Escherichia coli infection	3/197	0.0487506	0.321454	0	0	3.81244	11.5175	FOS;LPAR4;WASF2
Colorectal cancer	1986-02-01	0.0497002	0.321454	0	0	5.82981	17.4996	FOS;EGFR
PD-L1 expression and PD-1 checkpoint pathway in cancer	1989-02-01	0.0528304	0.321454	0	0	5.62793	16.5499	FOS;EGFR
Proteoglycans in cancer	3/205	0.0537069	0.321454	0	0	3.65996	10.7025	FGF2;CD44;EGFR
IL-17 signaling pathway	1994-02-01	0.0581987	0.321454	0	0	5.32072	15.1316	CCL2;FOS
PI3K-Akt signaling pathway	4/354	0.0597709	0.321454	0	0	2.83067	7.97467	ANGPT1;LPAR4;FGF2;EGFR
Prostate cancer	1997-02-01	0.061507	0.321454	0	0	5.15192	14.3667	AR;EGFR
Chagas disease	2/102	0.0671599	0.321454	0	0	4.89309	13.2147	CCL2;FOS
Pathways in cancer	5/531	0.0698574	0.321454	0	0	2.36314	6.28903	AR;FOS;LPAR4;FGF2;EGFR
Parathyroid hormone synthesis, secretion and action	2/106	0.0718019	0.321454	0	0	4.70394	12.3894	FOS;EGFR
Ras signaling pathway	3/232	0.0721277	0.321454	0	0	3.22402	8.47696	ANGPT1;FGF2;EGFR
HIF-1 signaling pathway	2/109	0.0753502	0.321454	0	0	4.57136	11.8198	ANGPT1;EGFR
Calcium signaling pathway	3/240	0.0780657	0.321454	0	0	3.11392	7.94115	ITPKB;FGF2;EGFR
TNF signaling pathway	2/112	0.0789535	0.321454	0	0	4.44602	11.288	CCL2;FOS
Shigellosis	3/246	0.0826562	0.324924	0	0	3.03611	7.56922	WASF2;CD44;EGFR
Osteoclast differentiation	2/127	0.0977327	0.3556	0	0	3.90953	9.09169	TNFRSF11B;FOS
Relaxin signaling pathway	2/129	0.100325	0.3556	0	0	3.84757	8.84688	FOS;EGFR
Folate biosynthesis	2022-01-26	0.102545	0.3556	0	0	9.70341	22.0991	AKR1C3
FoxO signaling pathway	2/131	0.102937	0.3556	0	0	3.78754	8.6115	FBXO32;EGFR
Estrogen signaling pathway	2/137	0.110883	0.369902	0	0	3.61811	7.95724	FOS;EGFR
Fluid shear stress and atherosclerosis	2/139	0.113566	0.369902	0	0	3.56493	7.75503	CCL2;FOS
Phospholipase D signaling pathway	2/148	0.125846	0.392006	0	0	3.34365	6.93036	LPAR4;EGFR
Gastric cancer	2/149	0.12723	0.392006	0	0	3.32074	6.84656	FGF2;EGFR
Oxytocin signaling pathway	2/154	0.134203	0.396594	0	0	3.21069	6.44836	FOS;EGFR
MicroRNAs in cancer	3/310	0.138157	0.396594	0	0	2.39536	4.74129	MIR23A;CD44;EGFR
Starch and sucrose metabolism	1936-01-01	0.139156	0.396594	0	0	6.92753	13.6622	GYG2
Hippo signaling pathway	2/163	0.146963	0.40863	0	0	3.02983	5.80991	YAP1;WWC1
Bladder cancer	1941-01-01	0.156904	0.425883	0	0	6.06006	11.224	EGFR
Porphyrin and chlorophyll metabolism	1943-01-01	0.163902	0.43453	0	0	5.77091	10.4366	CP
Neuroactive ligand-receptor interaction	3/341	0.168632	0.436911	0	0	2.17223	3.86664	APLNR;S1PR3;LPAR4
Cysteine and methionine metabolism	1950-01-01	0.187945	0.454393	0	0	4.94475	8.26568	BHMT2
Malaria	1950-01-01	0.187945	0.454393	0	0	4.94475	8.26568	CCL2
Kaposi sarcoma-associated herpesvirus infection	2/193	0.19104	0.454393	0	0	2.55006	4.22105	FOS;FGF2
Ovarian steroidogenesis	1951-01-01	0.191323	0.454393	0	0	4.84561	8.01363	AKR1C3
Endometrial cancer	1958-01-01	0.214587	0.488864	0	0	4.24904	6.53944	EGFR
Steroid hormone biosynthesis	1961-01-01	0.224353	0.488864	0	0	4.03598	6.0319	AKR1C3
Arachidonic acid metabolism	1961-01-01	0.224353	0.488864	0	0	4.03598	6.0319	AKR1C3
Lipid and atherosclerosis	2/215	0.224374	0.488864	0	0	2.28412	3.41349	CCL2;FOS
Human cytomegalovirus infection	2/225	0.239685	0.488864	0	0	2.18059	3.11482	CCL2;EGFR
Amphetamine addiction	1969-01-01	0.249815	0.488864	0	0	3.55972	4.93746	FOS
Central carbon metabolism in cancer	1970-01-01	0.252939	0.488864	0	0	3.50795	4.82206	EGFR
Epithelial cell signaling in Helicobacter pylori infection	1970-01-01	0.252939	0.488864	0	0	3.50795	4.82206	EGFR
Prolactin signaling pathway	1970-01-01	0.252939	0.488864	0	0	3.50795	4.82206	FOS
Non-small cell lung cancer	1972-01-01	0.259148	0.488864	0	0	3.40879	4.60308	EGFR
p53 signaling pathway	1973-01-01	0.262234	0.488864	0	0	3.36128	4.49913	STEAP3
Inositol phosphate metabolism	1973-01-01	0.262234	0.488864	0	0	3.36128	4.49913	ITPKB
Glioma	1975-01-01	0.268367	0.488864	0	0	3.27011	4.30149	EGFR
Pancreatic cancer	1976-01-01	0.271415	0.488864	0	0	3.22634	4.20749	EGFR
Bacterial invasion of epithelial cells	1977-01-01	0.27445	0.488864	0	0	3.18373	4.11652	WASF2
Leishmaniasis	1977-01-01	0.27445	0.488864	0	0	3.18373	4.11652	FOS
B cell receptor signaling pathway	1981-01-01	0.286466	0.495182	0	0	3.02393	3.78032	FOS
ErbB signaling pathway	1985-01-01	0.298286	0.495182	0	0	2.87936	3.48316	EGFR
ECM-receptor interaction	1988-01-01	0.307023	0.495182	0	0	2.77965	3.28229	CD44
Gap junction	1988-01-01	0.307023	0.495182	0	0	2.77965	3.28229	EGFR
Th1 and Th2 cell differentiation	1992-01-01	0.318506	0.495182	0	0	2.65693	3.03982	FOS
GnRH signaling pathway	1993-01-01	0.321348	0.495182	0	0	2.62792	2.98329	EGFR
TGF-beta signaling pathway	1994-01-01	0.324177	0.495182	0	0	2.59953	2.92828	TGIF1
Staphylococcus aureus infection	1995-01-01	0.326995	0.495182	0	0	2.57174	2.87472	C1S
Circadian entrainment	1997-01-01	0.332596	0.495182	0	0	2.51791	2.77178	FOS
Fc gamma R-mediated phagocytosis	1997-01-01	0.332596	0.495182	0	0	2.51791	2.77178	WASF2
Phosphatidylinositol signaling system	1997-01-01	0.332596	0.495182	0	0	2.51791	2.77178	ITPKB
Hematopoietic cell lineage	1999-01-01	0.338151	0.495182	0	0	2.46628	2.67409	CD44
AGE-RAGE signaling pathway in diabetic complications	1/100	0.340912	0.495182	0	0	2.44124	2.6271	CCL2
Viral protein interaction with cytokine and cytokine receptor	1/100	0.340912	0.495182	0	0	2.44124	2.6271	CCL2
Cytokine-cytokine receptor interaction	2/295	0.346873	0.495182	0	0	1.65373	1.75097	CCL2;TNFRSF11B
T cell receptor signaling pathway	1/104	0.35184	0.495182	0	0	2.34596	2.45055	FOS
Toll-like receptor signaling pathway	1/104	0.35184	0.495182	0	0	2.34596	2.45055	FOS
Th17 cell differentiation	1/107	0.359918	0.500374	0	0	2.27922	2.32909	FOS
Cholinergic synapse	1/113	0.375777	0.513519	0	0	2.15647	2.11066	FOS
Leukocyte transendothelial migration	1/114	0.378383	0.513519	0	0	2.13728	2.07711	CD99
Sphingolipid signaling pathway	1/119	0.391249	0.518632	0	0	2.0462	1.92018	S1PR3
Growth hormone synthesis, secretion and action	1/119	0.391249	0.518632	0	0	2.0462	1.92018	FOS
Oocyte meiosis	1/129	0.416196	0.539163	0	0	1.88538	1.65272	AR
Purine metabolism	1/129	0.416196	0.539163	0	0	1.88538	1.65272	PDE9A
Dopaminergic synapse	1/132	0.423482	0.542437	0	0	1.84193	1.58267	FOS
Systemic lupus erythematosus	1/135	0.430677	0.545059	0	0	1.80042	1.51667	C1S
Apelin signaling pathway	1/137	0.435425	0.545059	0	0	1.77376	1.47476	APLNR
Measles	1/139	0.440133	0.545059	0	0	1.74788	1.43444	FOS
Apoptosis	1/142	0.447124	0.545059	0	0	1.71043	1.37676	FOS
Signaling pathways regulating pluripotency of stem cells	1/143	0.449434	0.545059	0	0	1.6983	1.35824	FGF2
Cell adhesion molecules	1/148	0.460846	0.553016	0	0	1.64012	1.27059	CD99
Cushing syndrome	1/155	0.476431	0.5593	0	0	1.56501	1.16035	EGFR
Non-alcoholic fatty liver disease	1/155	0.476431	0.5593	0	0	1.56501	1.16035	FOS
Hepatitis C	1/157	0.480802	0.5593	0	0	1.54479	1.13125	EGFR
Hepatitis B	1/162	0.491571	0.560391	0	0	1.49644	1.0627	FOS
JAK-STAT signaling pathway	1/162	0.491571	0.560391	0	0	1.49644	1.0627	EGFR
Hepatocellular carcinoma	1/168	0.504203	0.5691	0	0	1.44224	0.98761	EGFR
Influenza A	1/172	0.512452	0.57274	0	0	1.40822	0.941461	CCL2
NOD-like receptor signaling pathway	1/181	0.530518	0.587176	0	0	1.3372	0.847649	CCL2
Transcriptional misregulation in cancer	1/192	0.551704	0.598993	0	0	1.25948	0.749069	NUPR1
Chemokine signaling pathway	1/192	0.551704	0.598993	0	0	1.25948	0.749069	CCL2
Focal adhesion	1/201	0.568333	0.607441	0	0	1.20226	0.679333	EGFR
Epstein-Barr virus infection	1/202	0.570142	0.607441	0	0	1.19621	0.672116	CD44
Human immunodeficiency virus 1 infection	1/212	0.587831	0.620488	0	0	1.13894	0.605138	FOS
cAMP signaling pathway	1/216	0.594704	0.621594	0	0	1.11753	0.58077	FOS
Human T-cell leukemia virus 1 infection	1/219	0.599783	0.621594	0	0	1.10198	0.563318	FOS
Herpes simplex virus 1 infection	2/498	0.615838	0.632482	0	0	0.966796	0.468675	CCL2;ZNF621
Salmonella infection	1/249	0.647246	0.657442	0	0	0.967201	0.42076	FOS
Endocytosis	1/252	0.651675	0.657442	0	0	0.955495	0.409152	EGFR
Human papillomavirus infection	1/331	0.750429	0.750429	0	0	0.723836	0.207821	EGFR

## Sheet: Entorhinal cortex down
Term	Overlap	P-value	Adjusted P-value	Old P-value	Old Adjusted P-value	Odds Ratio	Combined Score	Genes
Morphine addiction	1991-05-01	6.96339e-05	0.00870423	0	0	12.9475	123.937	GABRB2;GABRA1;GNAS;ADCY1;GABRD
Gap junction	1988-04-01	0.000789171	0.0202409	0	0	10.4878	74.9306	GNAS;ADRB1;ADCY1;TUBB4A
GABAergic synapse	1989-04-01	0.000823362	0.0202409	0	0	10.3639	73.6058	GABRB2;GABRA1;ADCY1;GABRD
Nicotine addiction	1940-03-01	0.000875733	0.0202409	0	0	17.7033	124.639	GABRB2;GABRA1;GABRD
Calcium signaling pathway	6/240	0.000947347	0.0202409	0	0	5.73193	39.9048	CHRM1;GNAS;ATP2A1;ADRB1;ADCY1;CAMK1G
Dilated cardiomyopathy	1996-04-01	0.00109258	0.0202409	0	0	9.57198	65.2734	GNAS;ATP2A1;ADRB1;ADCY1
Neuroactive ligand-receptor interaction	7/341	0.00113349	0.0202409	0	0	4.71485	31.9782	GABRB2;GABRA1;CHRM1;ADRB1;PRSS2;GABRD;NTSR2
Pancreatic secretion	4/102	0.00136807	0.021376	0	0	8.98322	59.2386	GNAS;ATP2A1;ADCY1;PRSS2
Amyotrophic lateral sclerosis	7/364	0.00164738	0.0223017	0	0	4.4059	28.2355	PSMD8;DCTN3;NEFL;NEFM;COX5B;RAE1;TUBB4A
Pathways of neurodegeneration	8/475	0.00178414	0.0223017	0	0	3.87212	24.5059	PSMD8;CHRM1;DCTN3;NEFL;ATP2A1;NEFM;COX5B;TUBB4A
Regulation of lipolysis in adipocytes	1955-03-01	0.00221012	0.025115	0	0	12.5871	76.9662	GNAS;ADRB1;ADCY1
cAMP signaling pathway	5/216	0.00353657	0.0368393	0	0	5.24389	29.5996	CHRM1;GNAS;ATP2A1;ADRB1;ADCY1
Retrograde endocannabinoid signaling	4/148	0.00524586	0.0490994	0	0	6.09938	32.0237	GABRB2;GABRA1;ADCY1;GABRD
Adrenergic signaling in cardiomyocytes	4/150	0.00549913	0.0490994	0	0	6.01522	31.2982	GNAS;ATP2A1;ADRB1;ADCY1
Pentose phosphate pathway	1930-02-01	0.00872732	0.0727277	0	0	15.4332	73.1735	G6PD;ALDOA
Salivary secretion	1993-03-01	0.00961742	0.0751361	0	0	7.25861	33.7103	GNAS;ADRB1;ADCY1
Fructose and mannose metabolism	1933-02-01	0.010497	0.0769777	0	0	13.9376	63.5089	TPI1;ALDOA
Aldosterone synthesis and secretion	1998-03-01	0.0110848	0.0769777	0	0	6.87484	30.9518	GNAS;ADCY1;CAMK1G
Ovarian steroidogenesis	1951-02-01	0.024003	0.157914	0	0	8.80967	32.8564	GNAS;ADCY1
Endocrine and other factor-regulated calcium reabsorption	1953-02-01	0.025786	0.161162	0	0	8.46334	30.9583	GNAS;DNM1
Glutathione metabolism	1957-02-01	0.0295074	0.163594	0	0	7.84625	27.6432	G6PD;CHAC2
Parkinson disease	4/249	0.0299493	0.163594	0	0	3.56662	12.5126	PSMD8;GNAS;COX5B;TUBB4A
Alzheimer disease	5/369	0.0301013	0.163594	0	0	3.01611	10.566	PSMD8;CHRM1;ATP2A1;COX5B;TUBB4A
Phospholipase D signaling pathway	3/148	0.0326545	0.170075	0	0	4.49284	15.3735	GNAS;ADCY1;DNM1
Oxytocin signaling pathway	3/154	0.0360934	0.180467	0	0	4.313	14.3263	GNAS;ADCY1;CAMK1G
Cortisol synthesis and secretion	1965-02-01	0.0375415	0.180488	0	0	6.84714	22.4744	GNAS;ADCY1
Glycolysis / Gluconeogenesis	1967-02-01	0.039667	0.183644	0	0	6.63579	21.4152	TPI1;ALDOA
Renin secretion	1969-02-01	0.0418373	0.186773	0	0	6.43705	20.431	GNAS;ADRB1
cGMP-PKG signaling pathway	3/167	0.0441572	0.190333	0	0	3.96851	12.3817	ATP2A1;ADRB1;ADCY1
Thyroid hormone synthesis	1975-02-01	0.0486064	0.200689	0	0	5.90619	17.8603	GNAS;ADCY1
Gastric acid secretion	1976-02-01	0.049771	0.200689	0	0	5.82609	17.4801	GNAS;ADCY1
Synaptic vesicle cycle	1978-02-01	0.0521302	0.203634	0	0	5.6722	16.7557	CPLX1;DNM1
Huntington disease	4/306	0.0562756	0.211071	0	0	2.88506	8.30175	PSMD8;DCTN3;COX5B;TUBB4A
RNA transport	3/186	0.0574114	0.211071	0	0	3.55305	10.1529	EIF1AY;EEF1A2;RAE1
Insulin secretion	1986-02-01	0.0619519	0.219517	0	0	5.12992	14.2683	GNAS;ADCY1
Cardiac muscle contraction	1987-02-01	0.063221	0.219517	0	0	5.06931	13.997	ATP2A1;COX5B
Bile secretion	1990-02-01	0.0670808	0.226624	0	0	4.89575	13.2276	GNAS;ADCY1
Diabetic cardiomyopathy	3/203	0.0706819	0.227619	0	0	3.24824	8.60643	G6PD;ATP2A1;COX5B
GnRH signaling pathway	1993-02-01	0.0710171	0.227619	0	0	4.73364	12.5197	GNAS;ADCY1
Circadian entrainment	1997-02-01	0.0763796	0.231269	0	0	4.53341	11.6601	GNAS;ADCY1
Inflammatory mediator regulation of TRP channels	1998-02-01	0.0777399	0.231269	0	0	4.48596	11.4589	GNAS;ADCY1
Progesterone-mediated oocyte maturation	2/100	0.0804834	0.231269	0	0	4.39397	11.0715	CCNB1;ADCY1
Melanogenesis	2/101	0.0818665	0.231269	0	0	4.34936	10.885	GNAS;ADCY1
Amoebiasis	2/102	0.0832569	0.231269	0	0	4.30565	10.7031	GNAS;ADCY1
Chagas disease	2/102	0.0832569	0.231269	0	0	4.30565	10.7031	GNAS;ADCY1
Parathyroid hormone synthesis, secretion and action	2/106	0.0888902	0.241549	0	0	4.13921	10.0184	GNAS;ADCY1
Thermogenesis	3/232	0.0961587	0.246279	0	0	2.83272	6.63353	GNAS;ADCY1;COX5B
Histidine metabolism	2022-01-22	0.0985025	0.246279	0	0	10.1818	23.598	CARNS1
Serotonergic synapse	2/113	0.0990102	0.246279	0	0	3.87681	8.96525	GABRB2;GNAS
Cholinergic synapse	2/113	0.0990102	0.246279	0	0	3.87681	8.96525	CHRM1;ADCY1
Glutamatergic synapse	2/114	0.100482	0.246279	0	0	3.842	8.82808	GNAS;ADCY1
Chemical carcinogenesis	3/239	0.102803	0.247123	0	0	2.74772	6.25089	GNAS;ADRB1;ADCY1
Growth hormone synthesis, secretion and action	2/119	0.107929	0.25455	0	0	3.67689	8.18577	GNAS;ADCY1
Platelet activation	2/124	0.11552	0.267407	0	0	3.5253	7.60871	GNAS;ADCY1
Oocyte meiosis	2/129	0.123243	0.275096	0	0	3.38566	7.0882	CCNB1;ADCY1
Relaxin signaling pathway	2/129	0.123243	0.275096	0	0	3.38566	7.0882	GNAS;ADCY1
Dopaminergic synapse	2/132	0.127936	0.279116	0	0	3.30702	6.79998	CALY;GNAS
Vascular smooth muscle contraction	2/133	0.12951	0.279116	0	0	3.28161	6.70761	GNAS;ADCY1
beta-Alanine metabolism	2022-01-30	0.131888	0.279424	0	0	7.37004	14.9302	CARNS1
Estrogen signaling pathway	2/137	0.13585	0.281735	0	0	3.18374	6.35538	GNAS;ADCY1
Prion disease	3/273	0.137487	0.281735	0	0	2.39756	4.7573	PSMD8;COX5B;TUBB4A
Spinocerebellar ataxia	2/143	0.145487	0.293321	0	0	3.04733	5.87424	PSMD8;ATP2A1
Nicotinate and nicotinamide metabolism	1935-01-01	0.15213	0.301845	0	0	6.28463	11.8341	NADSYN1
Spliceosome	2/150	0.156905	0.306454	0	0	2.90217	5.37517	SF3A2;LSM4
Alanine, aspartate and glutamate metabolism	1937-01-01	0.160095	0.307876	0	0	5.93489	10.8726	RIMKLA
Cushing syndrome	2/155	0.165162	0.312807	0	0	2.80662	5.05424	GNAS;ADCY1
Vasopressin-regulated water reabsorption	1944-01-01	0.187395	0.349618	0	0	4.96699	8.3174	GNAS
Influenza A	2/172	0.193757	0.35332	0	0	2.52379	4.14191	PRSS2;RAE1
Proteasome	1946-01-01	0.195033	0.35332	0	0	4.74576	7.75736	PSMD8
Cocaine addiction	1949-01-01	0.206356	0.364749	0	0	4.44848	7.02037	GNAS
Arginine and proline metabolism	1950-01-01	0.210095	0.364749	0	0	4.35747	6.7985	CARNS1
Vibrio cholerae infection	1950-01-01	0.210095	0.364749	0	0	4.35747	6.7985	GNAS
Legionellosis	1957-01-01	0.235787	0.403745	0	0	3.81144	5.50688	EEF1A2
Long-term depression	1960-01-01	0.246543	0.416457	0	0	3.61709	5.06473	GNAS
Rap1 signaling pathway	2/210	0.259408	0.432347	0	0	2.05874	2.77796	GNAS;ADCY1
Human immunodeficiency virus 1 infection	2/212	0.262892	0.432389	0	0	2.03892	2.72402	CCNB1;AP1G2
Long-term potentiation	1967-01-01	0.271061	0.43782	0	0	3.23232	4.21951	ADCY1
Amphetamine addiction	1969-01-01	0.27792	0.43782	0	0	3.13694	4.01661	GNAS
Central carbon metabolism in cancer	1970-01-01	0.281325	0.43782	0	0	3.09132	3.92055	G6PD
Adherens junction	1971-01-01	0.284715	0.43782	0	0	3.047	3.82785	PTPRF
Human cytomegalovirus infection	2/225	0.285538	0.43782	0	0	1.9188	2.40498	GNAS;ADCY1
p53 signaling pathway	1973-01-01	0.291447	0.43782	0	0	2.96207	3.65193	CCNB1
Inositol phosphate metabolism	1973-01-01	0.291447	0.43782	0	0	2.96207	3.65193	TPI1
Glioma	1975-01-01	0.298116	0.43782	0	0	2.88172	3.48767	CAMK1G
Arrhythmogenic right ventricular cardiomyopathy	1977-01-01	0.304723	0.43782	0	0	2.8056	3.33404	ATP2A1
Bacterial invasion of epithelial cells	1977-01-01	0.304723	0.43782	0	0	2.8056	3.33404	DNM1
Leishmaniasis	1977-01-01	0.304723	0.43782	0	0	2.8056	3.33404	EEF1A2
RNA degradation	1979-01-01	0.311269	0.442143	0	0	2.73339	3.19014	LSM4
Salmonella infection	2/249	0.327132	0.458381	0	0	1.73024	1.93336	DCTN3;TUBB4A
Endocytosis	2/252	0.332294	0.458381	0	0	1.70922	1.8831	DNAJC6;DNM1
Taste transduction	1986-01-01	0.333701	0.458381	0	0	2.5074	2.75189	GABRA1
Hypertrophic cardiomyopathy	1990-01-01	0.346194	0.470372	0	0	2.39422	2.53969	ATP2A1
Longevity regulating pathway	1/102	0.382298	0.512256	0	0	2.10849	2.02742	ADCY1
Protein digestion and absorption	1/103	0.385216	0.512256	0	0	2.08771	1.99157	PRSS2
Glucagon signaling pathway	1/107	0.396753	0.513317	0	0	2.00852	1.85676	GNAS
Insulin resistance	1/108	0.399603	0.513317	0	0	1.98965	1.82507	PTPRF
Ribosome biogenesis in eukaryotes	1/108	0.399603	0.513317	0	0	1.98965	1.82507	TBL3
HIF-1 signaling pathway	1/109	0.402441	0.513317	0	0	1.97113	1.79414	ALDOA
Thyroid hormone signaling pathway	1/121	0.435469	0.549835	0	0	1.77294	1.4739	ATP2A1
Cell cycle	1/124	0.44344	0.5543	0	0	1.72943	1.40636	CCNB1
Lysosome	1/128	0.453895	0.556908	0	0	1.67463	1.32277	AP1G2
Purine metabolism	1/129	0.456478	0.556908	0	0	1.66146	1.30294	ADCY1
FoxO signaling pathway	1/131	0.461609	0.556908	0	0	1.63573	1.26448	CCNB1
Oxidative phosphorylation	1/133	0.466691	0.556908	0	0	1.61079	1.22756	COX5B
Apelin signaling pathway	1/137	0.476714	0.556908	0	0	1.56309	1.158	ADCY1
Autophagy	1/137	0.476714	0.556908	0	0	1.56309	1.158	TP53INP2
Insulin signaling pathway	1/137	0.476714	0.556908	0	0	1.56309	1.158	PTPRF
Cell adhesion molecules	1/148	0.503325	0.582552	0	0	1.44532	0.992241	PTPRF
Phagosome	1/152	0.512666	0.58765	0	0	1.40675	0.939893	TUBB4A
Non-alcoholic fatty liver disease	1/155	0.519558	0.58765	0	0	1.37914	0.903027	COX5B
Cellular senescence	1/156	0.521834	0.58765	0	0	1.37017	0.891168	CCNB1
Alcoholism	1/186	0.585361	0.653304	0	0	1.14624	0.61384	GNAS
Chemokine signaling pathway	1/192	0.597026	0.660427	0	0	1.10989	0.572476	ADCY1
Pathogenic Escherichia coli infection	1/197	0.606498	0.663524	0	0	1.0813	0.54071	TUBB4A
Focal adhesion	1/201	0.613917	0.663524	0	0	1.05946	0.516907	RASGRF1
Epstein-Barr virus infection	1/202	0.61575	0.663524	0	0	1.05414	0.511167	PSMD8
Regulation of actin cytoskeleton	1/218	0.643934	0.683926	0	0	0.975621	0.429429	CHRM1
Human T-cell leukemia virus 1 infection	1/219	0.645626	0.683926	0	0	0.971096	0.424889	ADCY1
Ras signaling pathway	1/232	0.66691	0.700536	0	0	0.91584	0.371006	RASGRF1
Pathways in cancer	2/531	0.716669	0.74653	0	0	0.796293	0.265278	GNAS;ADCY1
MAPK signaling pathway	1/294	0.752247	0.777115	0	0	0.71977	0.204911	RASGRF1
Human papillomavirus infection	1/331	0.792454	0.81194	0	0	0.637862	0.14838	GNAS
PI3K-Akt signaling pathway	1/354	0.814118	0.827356	0	0	0.595601	0.122485	CHRM1
Olfactory transduction	1/440	0.877054	0.884127	0	0	0.476817	0.0625522	OR2M3
Herpes simplex virus 1 infection	1/498	0.907061	0.907061	0	0	0.419917	0.0409609	ZNF41

## Sheet: Entorhinal cortex up
Term	Overlap	P-value	Adjusted P-value	Old P-value	Old Adjusted P-value	Odds Ratio	Combined Score	Genes
Pertussis	1976-03-01	0.00915438	0.289318	0	0	7.40249	34.7438	C4B;IRF1;FOS
Galactose metabolism	1931-02-01	0.013222	0.289318	0	0	12.338	53.3726	B4GALT1;HK2
ECM-receptor interaction	1988-03-01	0.0136113	0.289318	0	0	6.35358	27.3004	LAMA2;SPP1;CD44
Viral protein interaction with cytokine and cytokine receptor	3/100	0.0191075	0.289318	0	0	5.5642	22.0213	TNFRSF10B;CCL2;ACKR3
Various types of N-glycan biosynthesis	1939-02-01	0.0204628	0.289318	0	0	9.66642	37.5941	B4GALT1;ALG13
Pathogenic Escherichia coli infection	4/197	0.0256147	0.289318	0	0	3.74464	13.7226	TNFRSF10B;LPAR4;FOS;EZR
TNF signaling pathway	3/112	0.0256619	0.289318	0	0	4.94862	18.1256	IRF1;CCL2;FOS
Cytokine-cytokine receptor interaction	5/295	0.0261075	0.289318	0	0	3.12851	11.4051	TNFRSF10B;CCL2;ACKR3;TNFRSF11B;IFNLR1
Glycosphingolipid biosynthesis	1945-02-01	0.0267478	0.289318	0	0	8.31511	30.1115	B4GALT1;B3GNT5
Neomycin, kanamycin and gentamicin biosynthesis	2022-01-05	0.0279352	0.289318	0	0	44.3817	158.792	HK2
Proteoglycans in cancer	4/205	0.0290711	0.289318	0	0	3.59414	12.7161	HGF;EZR;FGF2;CD44
Rap1 signaling pathway	4/210	0.0313656	0.289318	0	0	3.50601	12.138	PRKD3;HGF;LPAR4;FGF2
Malaria	1950-02-01	0.0325011	0.289318	0	0	7.44707	25.5173	HGF;CCL2
N-Glycan biosynthesis	1950-02-01	0.0325011	0.289318	0	0	7.44707	25.5173	B4GALT1;ALG13
Lipid and atherosclerosis	4/215	0.0337641	0.289318	0	0	3.42206	11.5952	ABCA1;TNFRSF10B;CCL2;FOS
Regulation of actin cytoskeleton	4/218	0.0352533	0.289318	0	0	3.37357	11.2853	LPAR4;EZR;ARHGEF7;FGF2
Glycosaminoglycan biosynthesis	1953-02-01	0.0361647	0.289318	0	0	7.00795	23.2641	CHST6;B4GALT1
Yersinia infection	3/137	0.0427021	0.322638	0	0	4.02028	12.678	CCL2;FOS;ARHGEF7
PI3K-Akt signaling pathway	5/354	0.0505441	0.359405	0	0	2.5918	7.73627	LAMA2;HGF;SPP1;LPAR4;FGF2
Salmonella infection	4/249	0.0528536	0.359405	0	0	2.94207	8.65036	PTPRC;TNFRSF10B;DYNLRB2;FOS
Prolactin signaling pathway	1970-02-01	0.0596064	0.386022	0	0	5.25146	14.8091	IRF1;FOS
Melanoma	1972-02-01	0.0626346	0.387195	0	0	5.1009	14.1317	HGF;FGF2
Complement and coagulation cascades	1985-02-01	0.0835019	0.49375	0	0	4.29914	10.6743	C4B;F5
Rheumatoid arthritis	1993-02-01	0.0972489	0.513702	0	0	3.91961	9.13458	CCL2;FOS
TGF-beta signaling pathway	1994-02-01	0.0990102	0.513702	0	0	3.87681	8.96525	TGIF2;LTBP1
IL-17 signaling pathway	1994-02-01	0.0990102	0.513702	0	0	3.87681	8.96525	CCL2;FOS
Focal adhesion	3/201	0.105444	0.513702	0	0	2.71198	6.10081	LAMA2;HGF;SPP1
Chagas disease	2/102	0.113412	0.513702	0	0	3.56523	7.76051	CCL2;FOS
T cell receptor signaling pathway	2/104	0.117094	0.513702	0	0	3.49497	7.49593	PTPRC;FOS
Toll-like receptor signaling pathway	2/104	0.117094	0.513702	0	0	3.49497	7.49593	SPP1;FOS
C-type lectin receptor signaling pathway	2/104	0.117094	0.513702	0	0	3.49497	7.49593	CLEC7A;IRF1
Mannose type O-glycan biosynthesis	2022-01-23	0.122247	0.51955	0	0	8.06209	16.9442	B4GALT1
Coronavirus disease	3/232	0.143982	0.585913	0	0	2.34117	4.53734	C4B;CCL2;FOS
Thyroid hormone signaling pathway	2/121	0.149491	0.585913	0	0	2.99311	5.68847	SLCO1C1;SLC16A10
Calcium signaling pathway	3/240	0.154602	0.585913	0	0	2.26122	4.22148	ITPKB;HGF;FGF2
Osteoclast differentiation	2/127	0.161322	0.585913	0	0	2.84858	5.19682	TNFRSF11B;FOS
Fructose and mannose metabolism	1933-01-01	0.170663	0.585913	0	0	5.5399	9.79491	HK2
Apelin signaling pathway	2/137	0.181394	0.585913	0	0	2.63624	4.50027	APLNR;SPP1
Pathways in cancer	5/531	0.181983	0.585913	0	0	1.70407	2.90347	LAMA2;HGF;LPAR4;FOS;FGF2
Starch and sucrose metabolism	1936-01-01	0.184664	0.585913	0	0	5.06429	8.55467	HK2
Tyrosine metabolism	1936-01-01	0.184664	0.585913	0	0	5.06429	8.55467	TYRP1
Fluid shear stress and atherosclerosis	2/139	0.185454	0.585913	0	0	2.59749	4.37664	CCL2;FOS
Apoptosis	2/142	0.191568	0.585913	0	0	2.54144	4.19976	TNFRSF10B;FOS
Signaling pathways regulating pluripotency of stem cells	2/143	0.193612	0.585913	0	0	2.52329	4.14299	KAT6A;FGF2
Primary immunodeficiency	1938-01-01	0.193868	0.585913	0	0	4.79006	7.85845	PTPRC
Breast cancer	2/147	0.201816	0.58926	0	0	2.45318	3.92607	FOS;FGF2
Gastric cancer	2/149	0.205934	0.58926	0	0	2.41956	3.82339	HGF;FGF2
Phagosome	2/152	0.212128	0.58926	0	0	2.37081	3.6761	COLEC12;CLEC7A
Fat digestion and absorption	1943-01-01	0.21643	0.58926	0	0	4.21875	6.45674	ABCA1
ABC transporters	1945-01-01	0.225279	0.58926	0	0	4.02658	6.00129	ABCA1
Type II diabetes mellitus	1946-01-01	0.229666	0.58926	0	0	3.9369	5.7917	HK2
MAPK signaling pathway	3/294	0.231613	0.58926	0	0	1.83655	2.6863	HGF;FOS;FGF2
Carbohydrate digestion and absorption	1947-01-01	0.234028	0.58926	0	0	3.85113	5.59304	HK2
Other types of O-glycan biosynthesis	1947-01-01	0.234028	0.58926	0	0	3.85113	5.59304	B4GALT1
Amino sugar and nucleotide sugar metabolism	1948-01-01	0.238366	0.58926	0	0	3.769	5.40454	HK2
Arginine and proline metabolism	1950-01-01	0.246969	0.58926	0	0	3.6148	5.05526	PRODH
Cholesterol metabolism	1950-01-01	0.246969	0.58926	0	0	3.6148	5.05526	ABCA1
Influenza A	2/172	0.253781	0.595072	0	0	2.08977	2.86567	TNFRSF10B;CCL2
Fanconi anemia pathway	1954-01-01	0.263887	0.608282	0	0	3.34131	4.4514	FANCB
NOD-like receptor signaling pathway	2/181	0.272621	0.608494	0	0	1.98379	2.57828	CCL2;ANTXR2
Glutathione metabolism	1957-01-01	0.276328	0.608494	0	0	3.16183	4.06664	PRDX6
Human papillomavirus infection	3/331	0.287814	0.608494	0	0	1.6263	2.02547	LAMA2;IRF1;SPP1
Viral myocarditis	1960-01-01	0.28856	0.608494	0	0	3.00061	3.72931	LAMA2
Mineral absorption	1960-01-01	0.28856	0.608494	0	0	3.00061	3.72931	MT1F
Kaposi sarcoma-associated herpesvirus infection	2/193	0.297714	0.608494	0	0	1.85803	2.25123	FOS;FGF2
Neuroactive ligand-receptor interaction	3/341	0.303229	0.608494	0	0	1.57738	1.88223	APLNR;LPAR4;TAC1
GnRH secretion	1964-01-01	0.304552	0.608494	0	0	2.80952	3.34028	SPP1
Glycolysis / Gluconeogenesis	1967-01-01	0.316311	0.608494	0	0	2.68141	3.08638	HK2
Amphetamine addiction	1969-01-01	0.324041	0.608494	0	0	2.60228	2.93248	FOS
Renal cell carcinoma	1969-01-01	0.324041	0.608494	0	0	2.60228	2.93248	HGF
Central carbon metabolism in cancer	1970-01-01	0.327873	0.608494	0	0	2.56444	2.85968	HK2
Non-small cell lung cancer	1972-01-01	0.335474	0.608494	0	0	2.49195	2.72174	HGF
p53 signaling pathway	1973-01-01	0.339242	0.608494	0	0	2.45722	2.65636	TNFRSF10B
Inositol phosphate metabolism	1973-01-01	0.339242	0.608494	0	0	2.45722	2.65636	ITPKB
Gastric acid secretion	1976-01-01	0.35042	0.608494	0	0	2.35857	2.47326	EZR
Arrhythmogenic right ventricular cardiomyopathy	1977-01-01	0.354104	0.608494	0	0	2.32742	2.41625	LAMA2
Leishmaniasis	1977-01-01	0.354104	0.608494	0	0	2.32742	2.41625	FOS
B cell receptor signaling pathway	1981-01-01	0.368634	0.608494	0	0	2.2106	2.20607	FOS
Ras signaling pathway	2/232	0.377938	0.608494	0	0	1.53991	1.49837	HGF;FGF2
Colorectal cancer	1986-01-01	0.386342	0.608494	0	0	2.08004	1.97818	FOS
Chemical carcinogenesis	2/239	0.39198	0.608494	0	0	1.4939	1.3991	FOS;FGF2
PD-L1 expression and PD-1 checkpoint pathway in cancer	1989-01-01	0.39673	0.608494	0	0	2.00883	1.85716	FOS
Bile secretion	1990-01-01	0.400154	0.608494	0	0	1.98616	1.81913	SLCO1A2
Hypertrophic cardiomyopathy	1990-01-01	0.400154	0.608494	0	0	1.98616	1.81913	LAMA2
Shigellosis	2/246	0.405882	0.608494	0	0	1.45052	1.30793	HK2;CD44
Small cell lung cancer	1992-01-01	0.406944	0.608494	0	0	1.94231	1.74629	LAMA2
Th1 and Th2 cell differentiation	1992-01-01	0.406944	0.608494	0	0	1.94231	1.74629	FOS
Staphylococcus aureus infection	1995-01-01	0.416986	0.608494	0	0	1.88003	1.64447	C4B
Dilated cardiomyopathy	1996-01-01	0.420295	0.608494	0	0	1.86015	1.61237	LAMA2
Circadian entrainment	1997-01-01	0.423587	0.608494	0	0	1.84068	1.58114	FOS
Fc gamma R-mediated phagocytosis	1997-01-01	0.423587	0.608494	0	0	1.84068	1.58114	PTPRC
Phosphatidylinositol signaling system	1997-01-01	0.423587	0.608494	0	0	1.84068	1.58114	ITPKB
Aldosterone synthesis and secretion	1998-01-01	0.426859	0.608494	0	0	1.82161	1.55074	PRKD3
Choline metabolism in cancer	1998-01-01	0.426859	0.608494	0	0	1.82161	1.55074	FOS
Hematopoietic cell lineage	1999-01-01	0.430113	0.608494	0	0	1.80293	1.52115	CD44
AGE-RAGE signaling pathway in diabetic complications	1/100	0.433349	0.608494	0	0	1.78463	1.49233	CCL2
Melanogenesis	1/101	0.436567	0.608494	0	0	1.7667	1.46426	TYRP1
Amoebiasis	1/102	0.439766	0.608494	0	0	1.74912	1.43692	LAMA2
Protein digestion and absorption	1/103	0.442948	0.608494	0	0	1.73188	1.41028	SLC16A10
Parathyroid hormone synthesis, secretion and action	1/106	0.452386	0.613341	0	0	1.68214	1.33431	FOS
Th17 cell differentiation	1/107	0.455496	0.613341	0	0	1.66619	1.31024	FOS
HIF-1 signaling pathway	1/109	0.461665	0.615553	0	0	1.63517	1.26385	HK2
Toxoplasmosis	1/112	0.470788	0.61755	0	0	1.59073	1.19838	LAMA2
Cholinergic synapse	1/113	0.473795	0.61755	0	0	1.57645	1.17758	FOS
Leukocyte transendothelial migration	1/114	0.476785	0.61755	0	0	1.56242	1.15727	EZR
Growth hormone synthesis, secretion and action	1/119	0.491484	0.630583	0	0	1.49584	1.06253	FOS
Cell cycle	1/124	0.505773	0.639898	0	0	1.43467	0.977966	CDC14A
Relaxin signaling pathway	1/129	0.519665	0.639898	0	0	1.37828	0.902182	FOS
MicroRNAs in cancer	2/310	0.525	0.639898	0	0	1.14537	0.738029	EZR;CD44
Natural killer cell mediated cytotoxicity	1/131	0.525112	0.639898	0	0	1.35694	0.874061	TNFRSF10B
Dopaminergic synapse	1/132	0.527813	0.639898	0	0	1.34651	0.860437	FOS
Systemic lupus erythematosus	1/135	0.535825	0.639898	0	0	1.31616	0.821219	C4B
Autophagy	1/137	0.54109	0.639898	0	0	1.29668	0.796379	ATG16L2
Estrogen signaling pathway	1/137	0.54109	0.639898	0	0	1.29668	0.796379	FOS
Insulin signaling pathway	1/137	0.54109	0.639898	0	0	1.29668	0.796379	HK2
Measles	1/139	0.546297	0.640486	0	0	1.27776	0.772521	FOS
Cell adhesion molecules	1/148	0.569012	0.655811	0	0	1.19898	0.676049	PTPRC
Phospholipase D signaling pathway	1/148	0.569012	0.655811	0	0	1.19898	0.676049	LPAR4
Oxytocin signaling pathway	1/154	0.583525	0.662881	0	0	1.15161	0.620335	FOS
Non-alcoholic fatty liver disease	1/155	0.585897	0.662881	0	0	1.14407	0.611636	FOS
Necroptosis	1/159	0.595249	0.662881	0	0	1.11488	0.578375	TNFRSF10B
Hepatitis B	1/162	0.602125	0.662881	0	0	1.09394	0.554946	FOS
JAK-STAT signaling pathway	1/162	0.602125	0.662881	0	0	1.09394	0.554946	IFNLR1
Hippo signaling pathway	1/163	0.604392	0.662881	0	0	1.08714	0.547408	WWTR1
Hepatocellular carcinoma	1/168	0.615533	0.666749	0	0	1.05432	0.511626	HGF
Tight junction	1/169	0.617724	0.666749	0	0	1.04799	0.504832	EZR
Tuberculosis	1/180	0.641019	0.686446	0	0	0.983041	0.437154	CLEC7A
Neutrophil extracellular trap formation	1/189	0.659028	0.695514	0	0	0.935553	0.390115	CLEC7A
Transcriptional misregulation in cancer	1/192	0.66483	0.695514	0	0	0.920718	0.37586	AFF1
Chemokine signaling pathway	1/192	0.66483	0.695514	0	0	0.920718	0.37586	CCL2
Epstein-Barr virus infection	1/202	0.683471	0.709558	0	0	0.874467	0.332797	CD44
Human immunodeficiency virus 1 infection	1/212	0.701084	0.722329	0	0	0.8326	0.295679	FOS
cAMP signaling pathway	1/216	0.707854	0.723471	0	0	0.816944	0.282268	FOS
Human T-cell leukemia virus 1 infection	1/219	0.712832	0.723471	0	0	0.805578	0.272696	FOS
Human cytomegalovirus infection	1/225	0.722536	0.727888	0	0	0.783761	0.254713	CCL2
Herpes simplex virus 1 infection	2/498	0.775949	0.775949	0	0	0.70441	0.178687	CCL2;ZNF621

## Sheet: Temporal cortex down
Term	Overlap	P-value	Adjusted P-value	Old P-value	Old Adjusted P-value	Odds Ratio	Combined Score	Genes
GABAergic synapse	13/89	4.24413e-10	9.29464e-08	0	0	12.3045	265.535	GABRB3;GABRB2;GABBR2;GABRA1;SLC12A5;PRKCB;GABRA5;GAD2;GABRG2;GLS;GNG3;GNG2;GABRD
Nicotine addiction	1940-09-01	4.0892e-09	4.47768e-07	0	0	20.6297	398.46	GABRB3;GABRB2;GRIA2;GABRA1;GABRA5;SLC17A6;GABRD;GRIN2B;GABRG2
Retrograde endocannabinoid signaling	12/148	5.50471e-07	3.43112e-05	0	0	11.3046	149.526	GABRB3;GRIA2;GABRB2;MAPK9;GABRA1;GNG3;GNG2;PRKCB;GABRA5;SLC17A6;GABRD;GABRG2
Morphine addiction	1991-10-01	7.08001e-07	5.16841e-05	0	0	8.78198	124.36	GABRB3;GABRB2;GABBR2;GABRA1;GNG3;GNG2;PRKCB;GABRA5;GABRD;GABRG2
Synaptic vesicle cycle	1978-09-01	1.6966e-06	7.43112e-05	0	0	9.25051	122.91	SNAP25;ATP6V1G2;SYT1;STXBP1;ATP6V1B2;SLC17A6;ATP6V1E1;CPLX1;VAMP2
Epithelial cell signaling in Helicobacter pylori infection	1970-08-01	6.94516e-06	0.000253498	0	0	9.12137	108.339	CDC42;MAPK9;PAK1;ATP6V1G2;ATP6V1B2;CXCL3;ATP6V1E1;MET
Neuroactive ligand-receptor interaction	17/341	9.16472e-06	0.000286725	0	0	3.78207	43.8726	GABRB3;GABRB2;GABRA1;GABBR2;GRIA2;CHRM1;GABRA5;CCK;HTR2A;GRIN2B;GABRG2;ADCYAP1;CCKBR;GLRB;SST;CRH;GABRD
Dopaminergic synapse	9/132	0.000120618	0.00330191	0	0	5.17505	46.6938	GRIA2;MAPK9;GSK3A;GNG3;GNG2;CALY;PRKCB;CALM1;GRIN2B
Glutamatergic synapse	8/114	0.000235618	0.00573338	0	0	5.3232	44.4663	GRIA2;GNG3;GNG2;HOMER1;PRKCB;SLC17A6;GRIN2B;GLS
Gap junction	1988-07-01	0.000268532	0.0058392	0	0	6.08129	50.0036	TUBB2A;TUBB3;PRKCB;HTR2A;TUBB4B;TUBB4A;TUBA4A
cAMP signaling pathway	11/216	0.000293293	0.0058392	0	0	3.80663	30.9645	GABBR2;ADCYAP1;GRIA2;MAPK9;PAK1;CHRM1;BDNF;SST;CALM1;ATP1B1;GRIN2B
Phagosome	9/152	0.000347983	0.0063507	0	0	4.44672	35.4108	ATP6V1G2;TUBB2A;TUBB3;ATP6V1B2;ATP6V1E1;TUBB4B;TUBB4A;TUBA4A;DYNC1I1
Circadian entrainment	1997-07-01	0.000487306	0.00814716	0	0	5.47065	41.7225	ADCYAP1;GRIA2;GNG3;GNG2;PRKCB;CALM1;GRIN2B
Pathways of neurodegeneration	17/475	0.000520823	0.00814716	0	0	2.65703	20.0875	WNT10B;GRIA2;PRNP;CHRM1;PRKCB;BDNF;TUBB4B;GRIN2B;TUBB4A;TUBA4A;MAPK9;UCHL1;TUBB2A;CDK5;TUBB3;NEFM;CALM1
Serotonergic synapse	7/113	0.00120767	0.0176319	0	0	4.6411	31.1839	GABRB3;CYP2C9;GABRB2;GNG3;GNG2;PRKCB;HTR2A
Insulin secretion	1986-06-01	0.00146505	0.0200528	0	0	5.25911	34.3202	SNAP25;ADCYAP1;PRKCB;CCK;ATP1B1;VAMP2
Ras signaling pathway	10/232	0.00193922	0.0249817	0	0	3.18122	19.8682	CDC42;MAPK9;PAK1;GNG3;GNG2;PRKCB;BDNF;CALM1;GRIN2B;MET
GnRH signaling pathway	1993-06-01	0.00218635	0.0266006	0	0	4.83424	29.6122	CDC42;MAPK9;EGR1;PRKCB;PTK2B;CALM1
Calcium signaling pathway	10/240	0.00248164	0.0286041	0	0	3.06931	18.4123	CHRM1;CCKBR;PRKCB;ORAI2;PTK2B;HTR2A;CALM1;MET;CAMK1G;SLC8A2
Salmonella infection	10/249	0.00323081	0.0353773	0	0	2.95237	16.9319	CDC42;MAPK9;PAK1;TUBB2A;TUBB3;TUBB4B;TUBB4A;DYNC1I1;TUBA4A;PFN2
Proximal tubule bicarbonate reclamation	2022-03-23	0.00414608	0.0432377	0	0	10.4385	57.2614	MDH1;ATP1B1;GLS
Gastric acid secretion	1976-05-01	0.00466667	0.0464546	0	0	4.92281	26.4222	CCKBR;PRKCB;SST;ATP1B1;CALM1
Cocaine addiction	1949-04-01	0.00523449	0.0498414	0	0	6.19984	32.5646	GRIA2;CDK5;BDNF;GRIN2B
Prion disease	10/273	0.00612937	0.0553042	0	0	2.67964	13.6519	EGR1;PRNP;MAPK9;TUBB2A;CAV3;TUBB3;TUBB4B;GRIN2B;TUBB4A;TUBA4A
Chemokine signaling pathway	8/192	0.00653985	0.0553042	0	0	3.05443	15.3633	CDC42;GSK3A;GNG3;PAK1;GNG2;PRKCB;PTK2B;CXCL3
Collecting duct acid secretion	2022-03-27	0.00656579	0.0553042	0	0	8.697	43.7101	ATP6V1G2;ATP6V1B2;ATP6V1E1
Endocrine and other factor-regulated calcium reabsorption	1953-04-01	0.00692018	0.0561303	0	0	5.69257	28.311	CALB1;PRKCB;ATP1B1;SLC8A2
Pathogenic Escherichia coli infection	8/197	0.0075907	0.0593701	0	0	2.97286	14.51	CDC42;MAPK9;PAK1;TUBB2A;TUBB3;TUBB4B;TUBB4A;TUBA4A
Cardiac muscle contraction	1987-05-01	0.00822591	0.0621198	0	0	4.26005	20.4502	SLC9A6;CACNA2D1;ATP1B1;CACNG3;SLC8A2
Fc gamma R-mediated phagocytosis	1997-05-01	0.0127967	0.0934163	0	0	3.79506	16.541	CDC42;PAK1;PRKCB;AMPH;PLPP2
Long-term potentiation	1967-04-01	0.0155178	0.107514	0	0	4.42441	18.431	GRIA2;PRKCB;CALM1;GRIN2B
Alanine, aspartate and glutamate metabolism	1937-03-01	0.0157098	0.107514	0	0	6.13594	25.4854	GOT1;GAD2;GLS
Amphetamine addiction	1969-04-01	0.0171214	0.113624	0	0	4.28783	17.4405	GRIA2;PRKCB;CALM1;GRIN2B
Alzheimer disease	11/369	0.0176554	0.113722	0	0	2.16268	8.73012	WNT10B;MAPK9;TUBB2A;CHRM1;CDK5;TUBB3;CALM1;TUBB4B;GRIN2B;TUBB4A;TUBA4A
MAPK signaling pathway	9/294	0.0261135	0.163396	0	0	2.21497	8.07425	CDC42;MAPK9;PTPRR;PAK1;PRKCB;BDNF;CACNA2D1;MET;CACNG3
Parkinson disease	8/249	0.0272832	0.165973	0	0	2.3252	8.37419	MAPK9;UCHL1;TUBB2A;TUBB3;CALM1;TUBB4B;TUBB4A;TUBA4A
Neurotrophin signaling pathway	5/119	0.0282439	0.167173	0	0	3.05925	10.912	YWHAE;CDC42;MAPK9;BDNF;CALM1
Huntington disease	9/306	0.0325432	0.184989	0	0	2.12417	7.27566	GRIA2;MAPK9;TUBB2A;TUBB3;BDNF;TUBB4B;GRIN2B;TUBB4A;TUBA4A
Human immunodeficiency virus 1 infection	7/212	0.0332126	0.184989	0	0	2.38767	8.12961	MAPK9;PAK1;GNG3;GNG2;PRKCB;PTK2B;CALM1
Arginine and proline metabolism	1950-03-01	0.0346327	0.184989	0	0	4.43583	14.9175	GOT1;CKMT1A;CKMT1B
Vibrio cholerae infection	1950-03-01	0.0346327	0.184989	0	0	4.43583	14.9175	ATP6V1G2;ATP6V1B2;ATP6V1E1
Arginine biosynthesis	2022-02-22	0.0390014	0.203364	0	0	6.93451	22.4966	GOT1;GLS
Rheumatoid arthritis	1993-04-01	0.0444891	0.221434	0	0	3.12774	9.73512	ATP6V1G2;ATP6V1B2;CXCL3;ATP6V1E1
Salivary secretion	1993-04-01	0.0444891	0.221434	0	0	3.12774	9.73512	PRKCB;ATP1B1;CALM1;VAMP2
Apelin signaling pathway	5/137	0.0471654	0.229538	0	0	2.63965	8.06175	EGR1;GNG3;GNG2;CALM1;SLC8A2
Alcoholism	6/186	0.0514082	0.233268	0	0	2.32548	6.90191	GNG3;GNG2;BDNF;CRH;CALM1;GRIN2B
Aldosterone synthesis and secretion	1998-04-01	0.0521392	0.233268	0	0	2.96062	8.74518	PRKCB;ATP1B1;CALM1;CAMK1G
Inflammatory mediator regulation of TRP channels	1998-04-01	0.0521392	0.233268	0	0	2.96062	8.74518	MAPK9;PRKCB;HTR2A;CALM1
Long-term depression	1960-03-01	0.0545632	0.233268	0	0	3.65576	10.6324	GRIA2;PRKCB;CRH
Mineral absorption	1960-03-01	0.0545632	0.233268	0	0	3.65576	10.6324	ATP1B1;STEAP2;SLC8A2
Spinocerebellar ataxia	5/143	0.0548095	0.233268	0	0	2.52411	7.32975	GRIA2;MAPK9;PRKCB;VLDLR;GRIN2B
AGE-RAGE signaling pathway in diabetic complications	4/100	0.0553877	0.233268	0	0	2.89864	8.38692	CDC42;EGR1;MAPK9;PRKCB
Phototransduction	2022-02-28	0.060372	0.249461	0	0	5.33261	14.9699	GUCA1B;CALM1
Adrenergic signaling in cardiomyocytes	5/150	0.0645816	0.261914	0	0	2.4014	6.57942	CACNA2D1;ATP1B1;CALM1;CACNG3;SLC8A2
Focal adhesion	6/201	0.0693765	0.266488	0	0	2.14495	5.72316	CDC42;MAPK9;PAK1;CAV3;PRKCB;MET
D-Glutamine and D-glutamate metabolism	2022-01-05	0.0694906	0.266488	0	0	17.2895	46.1035	GLS
Oxytocin signaling pathway	5/154	0.0705766	0.266488	0	0	2.33645	6.19407	PRKCB;CACNA2D1;CALM1;CACNG3;CAMK1G
mTOR signaling pathway	5/154	0.0705766	0.266488	0	0	2.33645	6.19407	WNT10B;ATP6V1G2;PRKCB;ATP6V1B2;ATP6V1E1
Proteoglycans in cancer	6/205	0.0747112	0.272777	0	0	2.1014	5.4513	CDC42;WNT10B;PAK1;CAV3;PRKCB;MET
Renal cell carcinoma	1969-03-01	0.0762187	0.272777	0	0	3.1558	8.12349	CDC42;PAK1;MET
RIG-I-like receptor signaling pathway	1970-03-01	0.0788273	0.272777	0	0	3.10854	7.89723	MAPK9;CASP10;IFNK
Amyotrophic lateral sclerosis	9/364	0.0789612	0.272777	0	0	1.77181	4.49827	GRIA2;TUBB2A;TUBB3;NEFM;TUBB4B;GRIN2B;TUBB4A;TUBA4A;PFN2
Cholinergic synapse	4/113	0.0790718	0.272777	0	0	2.55124	6.47351	GNG3;CHRM1;GNG2;PRKCB
Leukocyte transendothelial migration	4/114	0.0810735	0.272777	0	0	2.52792	6.35114	CDC42;PRKCB;PTK2B;THY1
Rap1 signaling pathway	6/210	0.0816995	0.272777	0	0	2.04937	5.13307	CDC42;PRKCB;CALM1;GRIN2B;MET;PFN2
Phenylalanine, tyrosine and tryptophan biosynthesis	2022-01-06	0.0828002	0.272777	0	0	13.8309	34.4572	GOT1
Hepatitis B	5/162	0.0834523	0.272777	0	0	2.21649	5.50462	MAPK9;PRKCB;CASP10;STAT4;PTK2B
Lipid and atherosclerosis	6/215	0.0890405	0.286763	0	0	1.99983	4.83692	CDC42;CYP2C9;MAPK9;VLDLR;CALM1;CXCL3
Glioma	1975-03-01	0.0924381	0.29339	0	0	2.89193	6.88631	PRKCB;CALM1;CAMK1G
Aldosterone-regulated sodium reabsorption	1937-02-01	0.0979428	0.2985	0	0	3.95956	9.19952	PRKCB;ATP1B1
Arrhythmogenic right ventricular cardiomyopathy	1977-03-01	0.098137	0.2985	0	0	2.81348	6.5312	CACNA2D1;CACNG3;SLC8A2
Bacterial invasion of epithelial cells	1977-03-01	0.098137	0.2985	0	0	2.81348	6.5312	CDC42;CAV3;MET
ErbB signaling pathway	1985-03-01	0.122271	0.366813	0	0	2.53796	5.33357	MAPK9;PAK1;PRKCB
Taste transduction	1986-03-01	0.125428	0.3712	0	0	2.50726	5.20512	GABBR2;GABRA1;GABRA5
Vasopressin-regulated water reabsorption	1944-02-01	0.130556	0.381223	0	0	3.29846	6.71551	DYNC1I1;VAMP2
Hypertrophic cardiomyopathy	1990-03-01	0.138344	0.394497	0	0	2.3915	4.7304	CACNA2D1;CACNG3;SLC8A2
Fluid shear stress and atherosclerosis	4/139	0.138705	0.394497	0	0	2.05716	4.06373	MAPK9;CAV3;GSTT1;CALM1
Kaposi sarcoma-associated herpesvirus infection	5/193	0.143826	0.401196	0	0	1.84807	3.5837	MAPK9;GNG3;GNG2;CALM1;CXCL3
Carbohydrate digestion and absorption	1947-02-01	0.145206	0.401196	0	0	3.07809	5.9395	PRKCB;ATP1B1
Taurine and hypotaurine metabolism	2022-01-11	0.146556	0.401196	0	0	6.91368	13.2767	GAD2
Sphingolipid metabolism	1949-02-01	0.155153	0.419486	0	0	2.94681	5.49093	B4GALT6;PLPP2
Dilated cardiomyopathy	1996-03-01	0.158509	0.422628	0	0	2.23652	4.11954	CACNA2D1;CACNG3;SLC8A2
Cysteine and methionine metabolism	1950-02-01	0.160174	0.422628	0	0	2.88527	5.28435	GOT1;MDH1
Choline metabolism in cancer	1998-03-01	0.165422	0.43128	0	0	2.18921	3.93895	MAPK9;PRKCB;PLPP2
Melanogenesis	3/101	0.175955	0.453343	0	0	2.12187	3.68681	WNT10B;PRKCB;CALM1
Pancreatic secretion	3/102	0.179507	0.457117	0	0	2.10033	3.60741	PRKCB;CCK;ATP1B1
C-type lectin receptor signaling pathway	3/104	0.186669	0.46455	0	0	2.05853	3.45508	MAPK9;PAK1;CALM1
T cell receptor signaling pathway	3/104	0.186669	0.46455	0	0	2.05853	3.45508	CDC42;MAPK9;PAK1
Drug metabolism	3/108	0.201207	0.495106	0	0	1.97971	3.1743	CYP2C9;GSTT1;HPRT1
Hippo signaling pathway	4/163	0.205389	0.496924	0	0	1.7445	2.76129	YWHAE;WNT10B;PAK1;YWHAH
VEGF signaling pathway	1959-02-01	0.206484	0.496924	0	0	2.42859	3.83117	CDC42;PRKCB
Wnt signaling pathway	4/166	0.214316	0.503429	0	0	1.71193	2.6369	WNT10B;MAPK9;PRKCB;RSPO2
TNF signaling pathway	3/112	0.216002	0.503429	0	0	1.90667	2.92191	MAPK9;CASP10;CXCL3
Phenylalanine metabolism	2022-01-17	0.217259	0.503429	0	0	4.31974	6.5948	GOT1
Hepatocellular carcinoma	4/168	0.220326	0.503429	0	0	1.69088	2.55771	WNT10B;PRKCB;GSTT1;MET
Human cytomegalovirus infection	5/225	0.220681	0.503429	0	0	1.57667	2.38241	GNG3;GNG2;PRKCB;PTK2B;CALM1
Pathways in cancer	10/531	0.230924	0.520221	0	0	1.33474	1.95628	CDC42;WNT10B;MAPK9;GNG3;GNG2;PRKCB;STAT4;GSTT1;CALM1;MET
GnRH secretion	1964-02-01	0.232793	0.520221	0	0	2.23217	3.25362	GABBR2;PRKCB
Growth hormone synthesis, secretion and action	3/119	0.242401	0.535864	0	0	1.79097	2.53809	MAPK9;PRKCB;SST
PI3K-Akt signaling pathway	7/354	0.244687	0.535864	0	0	1.40032	1.97133	YWHAE;GNG3;CHRM1;GNG2;BDNF;MET;YWHAH
Glycolysis / Gluconeogenesis	1967-02-01	0.248678	0.539212	0	0	2.12882	2.96246	GPI;ENO2
Mitophagy	1968-02-01	0.253982	0.545313	0	0	2.09646	2.87318	MAPK9;CITED2
Renin secretion	1969-02-01	0.259288	0.551302	0	0	2.06506	2.78745	ADCYAP1;CALM1
Axon guidance	4/182	0.263519	0.551871	0	0	1.55678	2.07616	CDC42;PAK1;CDK5;MET
Central carbon metabolism in cancer	1970-02-01	0.264596	0.551871	0	0	2.03459	2.70509	MET;GLS
Adherens junction	1971-02-01	0.269903	0.557631	0	0	2.005	2.62593	CDC42;MET
Non-small cell lung cancer	1972-02-01	0.27521	0.559757	0	0	1.97626	2.54981	PRKCB;MET
Oocyte meiosis	3/129	0.280919	0.559757	0	0	1.64799	2.09244	YWHAE;CALM1;YWHAH
Relaxin signaling pathway	3/129	0.280919	0.559757	0	0	1.64799	2.09244	MAPK9;GNG3;GNG2
FoxO signaling pathway	3/131	0.288697	0.559757	0	0	1.62207	2.01523	MAPK9;HOMER1;PLK2
Natural killer cell mediated cytotoxicity	3/131	0.288697	0.559757	0	0	1.62207	2.01523	PAK1;PRKCB;PTK2B
Thyroid hormone synthesis	1975-02-01	0.291116	0.559757	0	0	1.89475	2.33819	PRKCB;ATP1B1
Metabolism of xenobiotics by cytochrome P450	1976-02-01	0.296409	0.559757	0	0	1.86905	2.2728	CYP2C9;GSTT1
Pancreatic cancer	1976-02-01	0.296409	0.559757	0	0	1.86905	2.2728	CDC42;MAPK9
Pertussis	1976-02-01	0.296409	0.559757	0	0	1.86905	2.2728	MAPK9;CALM1
Oxidative phosphorylation	3/133	0.296492	0.559757	0	0	1.59696	1.94147	ATP6V1G2;ATP6V1B2;ATP6V1E1
Yersinia infection	3/137	0.312116	0.584218	0	0	1.54897	1.80359	CDC42;MAPK9;PTK2B
Apoptosis	3/142	0.331675	0.611111	0	0	1.49287	1.64753	MAPK9;CASP10;TUBA4A
Butanoate metabolism	2022-01-28	0.332065	0.611111	0	0	2.55841	2.82046	GAD2
Linoleic acid metabolism	2022-01-29	0.34163	0.620014	0	0	2.46692	2.64954	CYP2C9
Citrate cycle (TCA cycle)	2022-01-30	0.351058	0.620014	0	0	2.38173	2.4932	MDH1
Glyoxylate and dicarboxylate metabolism	2022-01-30	0.351058	0.620014	0	0	2.38173	2.4932	MDH1
Pentose phosphate pathway	2022-01-30	0.351058	0.620014	0	0	2.38173	2.4932	GPI
beta-Alanine metabolism	2022-01-30	0.351058	0.620014	0	0	2.38173	2.4932	GAD2
SNARE interactions in vesicular transport	1933-01-01	0.378543	0.654147	0	0	2.15811	2.09645	VAMP2
Regulation of actin cytoskeleton	4/218	0.379361	0.654147	0	0	1.2925	1.25278	CDC42;PAK1;CHRM1;PFN2
Th1 and Th2 cell differentiation	1992-02-01	0.37974	0.654147	0	0	1.53552	1.4868	MAPK9;STAT4
Non-alcoholic fatty liver disease	3/155	0.382332	0.654147	0	0	1.36428	1.31171	CDC42;MAPK9;GSK3A
IL-17 signaling pathway	1994-02-01	0.389895	0.661914	0	0	1.50199	1.41469	MAPK9;CXCL3
Nicotinate and nicotinamide metabolism	1935-01-01	0.396219	0.666856	0	0	2.03096	1.88024	NMNAT2
Starch and sucrose metabolism	1936-01-01	0.404868	0.666856	0	0	1.97283	1.78382	GPI
Tyrosine metabolism	1936-01-01	0.404868	0.666856	0	0	1.97283	1.78382	GOT1
Phosphatidylinositol signaling system	1997-02-01	0.404986	0.666856	0	0	1.45434	1.31458	PRKCB;CALM1
African trypanosomiasis	1937-01-01	0.413394	0.675622	0	0	1.91793	1.69421	PRKCB
cGMP-PKG signaling pathway	3/167	0.428321	0.691716	0	0	1.26368	1.07145	ATP1B1;CALM1;SLC8A2
Amoebiasis	2/102	0.429731	0.691716	0	0	1.38127	1.16661	PRKCB;CXCL3
Protein digestion and absorption	2/103	0.434615	0.691716	0	0	1.36752	1.13955	ATP1B1;SLC8A2
Tight junction	3/169	0.435876	0.691716	0	0	1.24833	1.03661	CDC42;MAPK9;TUBA4A
NF-kappa B signaling pathway	2/104	0.439477	0.692413	0	0	1.35405	1.11326	PRKCB;CXCL3
Ferroptosis	1941-01-01	0.446297	0.697587	0	0	1.72579	1.39232	PRNP
Parathyroid hormone synthesis, secretion and action	2/106	0.449131	0.697587	0	0	1.32787	1.06288	EGR1;PRKCB
Insulin resistance	2/108	0.458691	0.699948	0	0	1.30268	1.01528	MAPK9;PRKCB
Fat digestion and absorption	1943-01-01	0.462052	0.699948	0	0	1.64344	1.26886	PLPP2
Type I diabetes mellitus	1943-01-01	0.462052	0.699948	0	0	1.64344	1.26886	GAD2
HIF-1 signaling pathway	2/109	0.463436	0.699948	0	0	1.29044	0.992465	PRKCB;ENO2
Shigellosis	4/246	0.468679	0.70132	0	0	1.14132	0.864931	CDC42;MAPK9;GSK3A;PFN2
Tuberculosis	3/180	0.47671	0.70132	0	0	1.17009	0.866858	MAPK9;CASP10;CALM1
ABC transporters	1945-01-01	0.47736	0.70132	0	0	1.56858	1.15994	ABCC12
Glycosphingolipid biosynthesis	1945-01-01	0.47736	0.70132	0	0	1.56858	1.15994	ST6GALNAC5
NOD-like receptor signaling pathway	3/181	0.480356	0.70132	0	0	1.16346	0.853079	YWHAE;MAPK9;CXCL3
Type II diabetes mellitus	1946-01-01	0.484851	0.702053	0	0	1.53365	1.11023	MAPK9
Endocytosis	4/252	0.487269	0.702053	0	0	1.11336	0.800438	CDC42;CAV3;AMPH;SH3GL2
Pyruvate metabolism	1947-01-01	0.492235	0.704571	0	0	1.50023	1.06336	MDH1
Amino sugar and nucleotide sugar metabolism	1948-01-01	0.499513	0.710346	0	0	1.46823	1.01913	GPI
Ether lipid metabolism	1949-01-01	0.506687	0.712108	0	0	1.43757	0.977351	PLPP2
Sphingolipid signaling pathway	2/119	0.509491	0.712108	0	0	1.17955	0.795419	MAPK9;PRKCB
Human papillomavirus infection	5/331	0.513617	0.712108	0	0	1.05823	0.705074	CDC42;WNT10B;ATP6V1G2;ATP6V1B2;ATP6V1E1
Malaria	1950-01-01	0.513759	0.712108	0	0	1.40816	0.937839	MET
Thyroid hormone signaling pathway	2/121	0.518389	0.714008	0	0	1.1596	0.761894	PRKCB;ATP1B1
Cell cycle	2/124	0.531534	0.727537	0	0	1.13092	0.714727	YWHAE;YWHAH
Purine metabolism	2/129	0.552893	0.748487	0	0	1.08612	0.643622	GDA;HPRT1
Viral carcinogenesis	3/203	0.557266	0.748487	0	0	1.03431	0.604775	YWHAE;CDC42;YWHAH
Glutathione metabolism	1957-01-01	0.560511	0.748487	0	0	1.2317	0.713042	GSTT1
Legionellosis	1957-01-01	0.560511	0.748487	0	0	1.2317	0.713042	CXCL3
Vascular smooth muscle contraction	2/133	0.569481	0.755857	0	0	1.05274	0.592722	PRKCB;CALM1
Arachidonic acid metabolism	1961-01-01	0.585186	0.758881	0	0	1.14936	0.615854	CYP2C9
Glycerolipid metabolism	1961-01-01	0.585186	0.758881	0	0	1.14936	0.615854	PLPP2
Estrogen signaling pathway	2/137	0.585621	0.758881	0	0	1.02134	0.546499	GABBR2;CALM1
Insulin signaling pathway	2/137	0.585621	0.758881	0	0	1.02134	0.546499	MAPK9;CALM1
Basal cell carcinoma	1963-01-01	0.597001	0.769078	0	0	1.11217	0.573697	WNT10B
Inflammatory bowel disease	1965-01-01	0.608481	0.779282	0	0	1.0773	0.535194	STAT4
Fc epsilon RI signaling pathway	1968-01-01	0.625092	0.781148	0	0	1.02891	0.48344	MAPK9
Retinol metabolism	1968-01-01	0.625092	0.781148	0	0	1.02891	0.48344	CYP2C9
Cell adhesion molecules	2/148	0.627683	0.781148	0	0	0.943855	0.439572	CNTNAP2;NLGN1
Phospholipase D signaling pathway	2/148	0.627683	0.781148	0	0	0.943855	0.439572	PTK2B;PLPP2
Adipocytokine signaling pathway	1969-01-01	0.630471	0.781148	0	0	1.01373	0.467619	MAPK9
Gastric cancer	2/149	0.631338	0.781148	0	0	0.937386	0.431116	WNT10B;MET
Prolactin signaling pathway	1970-01-01	0.635774	0.782216	0	0	0.998983	0.452452	MAPK9
Melanoma	1972-01-01	0.646152	0.787808	0	0	0.970744	0.423943	MET
Coronavirus disease	3/232	0.647513	0.787808	0	0	0.901986	0.392017	MAPK9;PRKCB;RPL36A
Cushing syndrome	2/155	0.652685	0.789713	0	0	0.90035	0.384144	WNT10B;CRH
Hepatitis C	2/157	0.659579	0.79367	0	0	0.888642	0.369811	YWHAE;YWHAH
Necroptosis	2/159	0.666364	0.794115	0	0	0.877232	0.356086	MAPK9;STAT4
Chemical carcinogenesis	3/239	0.667241	0.794115	0	0	0.874918	0.353996	CYP2C9;PRKCB;GSTT1
Leishmaniasis	1977-01-01	0.670828	0.794115	0	0	0.906648	0.361973	PRKCB
JAK-STAT signaling pathway	2/162	0.676336	0.796331	0	0	0.860651	0.336571	IFNK;STAT4
RNA degradation	1979-01-01	0.680211	0.79661	0	0	0.883311	0.340386	ENO2
B cell receptor signaling pathway	1981-01-01	0.689327	0.802993	0	0	0.86114	0.320378	PRKCB
Colorectal cancer	1986-01-01	0.711001	0.823859	0	0	0.810279	0.276371	MAPK9
ECM-receptor interaction	1988-01-01	0.719243	0.829022	0	0	0.791571	0.260867	SV2B
Bile secretion	1990-01-01	0.72725	0.833863	0	0	0.773704	0.246413	ATP1B1
Glycerophospholipid metabolism	1998-01-01	0.757067	0.85803	0	0	0.709604	0.197485	PLPP2
Transcriptional misregulation in cancer	2/192	0.763183	0.85803	0	0	0.723647	0.195571	TSPAN7;MET
Progesterone-mediated oocyte maturation	1/100	0.763999	0.85803	0	0	0.695198	0.187139	MAPK9
Viral protein interaction with cytokine and cytokine receptor	1/100	0.763999	0.85803	0	0	0.695198	0.187139	CXCL3
Chagas disease	1/102	0.770734	0.860541	0	0	0.681362	0.177434	MAPK9
Toll-like receptor signaling pathway	1/104	0.777278	0.860541	0	0	0.668063	0.168324	MAPK9
Glucagon signaling pathway	1/107	0.786745	0.860541	0	0	0.649057	0.155677	CALM1
Th17 cell differentiation	1/107	0.786745	0.860541	0	0	0.649057	0.155677	MAPK9
Diabetic cardiomyopathy	2/203	0.789585	0.860541	0	0	0.683659	0.161513	MAPK9;PRKCB
Ribosome biogenesis in eukaryotes	1/108	0.789811	0.860541	0	0	0.642958	0.151713	NVL
Toxoplasmosis	1/112	0.801642	0.869107	0	0	0.619662	0.137003	MAPK9
MicroRNAs in cancer	3/310	0.822986	0.883902	0	0	0.670124	0.130551	PRKCB;MET;GLS
Human T-cell leukemia virus 1 infection	2/219	0.823361	0.883902	0	0	0.632732	0.122978	EGR1;MAPK9
Osteoclast differentiation	1/127	0.840391	0.895868	0	0	0.545475	0.0948512	MAPK9
Lysosome	1/128	0.842688	0.895868	0	0	0.541152	0.0926225	AP3B2
Systemic lupus erythematosus	1/135	0.857871	0.907311	0	0	0.5127	0.0785978	GRIN2B
Autophagy	1/137	0.861934	0.907311	0	0	0.505108	0.0750474	MAPK9
Measles	1/139	0.865881	0.907311	0	0	0.497737	0.0716779	MAPK9
Signaling pathways regulating pluripotency of stem cells	1/143	0.873442	0.910875	0	0	0.483617	0.0654402	WNT10B
Breast cancer	1/147	0.880577	0.913964	0	0	0.470272	0.059808	WNT10B
Cellular senescence	1/156	0.8952	0.923501	0	0	0.442762	0.0490171	CALM1
Ribosome	1/158	0.8982	0.923501	0	0	0.437077	0.0469259	RPL36A
Protein processing in endoplasmic reticulum	1/171	0.915714	0.933989	0	0	0.403385	0.0355186	MAPK9
Influenza A	1/172	0.91693	0.933989	0	0	0.401005	0.034777	PRKCB
Cytokine-cytokine receptor interaction	2/295	0.92607	0.938932	0	0	0.466784	0.0358518	IFNK;CXCL3
Neutrophil extracellular trap formation	1/189	0.935116	0.943735	0	0	0.364427	0.0244475	PRKCB
Epstein-Barr virus infection	1/202	0.946295	0.950636	0	0	0.34063	0.0188031	MAPK9
Olfactory transduction	2/440	0.987594	0.987594	0	0	0.309923	0.00386886	CALM1;SLC8A2

## Sheet: Temporal cortex up
Term	Overlap	P-value	Adjusted P-value	Old P-value	Old Adjusted P-value	Odds Ratio	Combined Score	Genes
Pathogenic Escherichia coli infection	8/197	0.000903401	0.0909715	0	0	4.27841	29.9888	NFKBIA;ITGB1;CLDN5;MYO10;IL1R1;MYO5C;LPAR1;EZR
Cholesterol metabolism	1950-04-01	0.00161778	0.0909715	0	0	8.67457	55.7489	ABCA1;NPC2;APOC1;TSPO
Regulation of actin cytoskeleton	8/218	0.00172267	0.0909715	0	0	3.84644	24.4783	PDGFRB;ITGB1;SCIN;ITGB4;ITGA10;ITGB2;LPAR1;EZR
ECM-receptor interaction	1988-05-01	0.00198845	0.0909715	0	0	6.02868	37.5008	ITGB1;ITGB4;ITGA10;SPP1;CD44
Pathways in cancer	13/531	0.00298872	0.100894	0	0	2.56011	14.8817	PDGFRB;ITGB1;CDKN1A;IL4R;LEF1;LPAR1;FZD9;AGT;NFKBIA;HEYL;EDNRA;MECOM;HEY2
PI3K-Akt signaling pathway	10/354	0.003308	0.100894	0	0	2.94543	16.8226	PDGFRB;ITGB1;CDKN1A;IL4R;ANGPT2;ITGB4;ITGA10;DDIT4;LPAR1;SPP1
Hepatitis C	6/157	0.00528026	0.101573	0	0	3.98304	20.8862	NFKBIA;CLDN5;SOCS3;CDKN1A;CD81;CFLAR
Rap1 signaling pathway	7/210	0.00558489	0.101573	0	0	3.46508	17.9757	PDGFRB;ITGB1;ANGPT2;ITGB2;LPAR1;PLCE1;RAPGEF3
TNF signaling pathway	5/112	0.00560955	0.101573	0	0	4.67076	24.2099	NFKBIA;SOCS3;MLKL;CCL2;CFLAR
Leukocyte transendothelial migration	5/114	0.00604045	0.101573	0	0	4.58459	23.424	ITGB1;CLDN5;ITGB2;EZR;RAPGEF3
Hippo signaling pathway	6/163	0.00631681	0.101573	0	0	3.82965	19.3954	YAP1;RASSF4;ITGB2;LEF1;FZD9;TEAD2
Human papillomavirus infection	9/331	0.00666054	0.101573	0	0	2.82052	14.1352	PDGFRB;ITGB1;HEYL;CDKN1A;ITGB4;ITGA10;HEY2;FZD9;SPP1
Arrhythmogenic right ventricular cardiomyopathy	1977-04-01	0.00769966	0.108388	0	0	5.4587	26.5652	ITGB1;ITGB4;ITGA10;LEF1
Hypertrophic cardiomyopathy	1990-04-01	0.0131442	0.171366	0	0	4.63049	20.0582	ITGB1;ITGB4;ITGA10;AGT
Malaria	1950-03-01	0.0140464	0.171366	0	0	6.33519	27.022	CD81;ITGB2;CCL2
Dilated cardiomyopathy	1996-04-01	0.0163144	0.171668	0	0	4.32718	17.8094	ITGB1;ITGB4;ITGA10;AGT
Breast cancer	5/147	0.0168672	0.171668	0	0	3.51326	14.3425	HEYL;CDKN1A;HEY2;LEF1;FZD9
Prostate cancer	1997-04-01	0.0168853	0.171668	0	0	4.28044	17.4698	PDGFRB;NFKBIA;CDKN1A;LEF1
Proteoglycans in cancer	6/205	0.0180647	0.173991	0	0	3.01492	12.1013	ITGB1;CDKN1A;FZD9;PLCE1;EZR;CD44
Mineral absorption	1960-03-01	0.0227966	0.203696	0	0	5.22111	19.7418	HEPH;MT1F;MT1G
Insulin resistance	4/108	0.0239956	0.203696	0	0	3.82556	14.2689	NFKBIA;SOCS3;ACACB;AGT
JAK-STAT signaling pathway	5/162	0.0244881	0.203696	0	0	3.17518	11.7785	PDGFRB;SOCS3;CDKN1A;IL4R;GFAP
Basal cell carcinoma	1963-03-01	0.0258832	0.20594	0	0	4.9593	18.1221	CDKN1A;LEF1;FZD9
Adipocytokine signaling pathway	1969-03-01	0.0326939	0.249291	0	0	4.50708	15.4168	NFKBIA;SOCS3;ACACB
Inositol phosphate metabolism	1973-03-01	0.0377023	0.271845	0	0	4.24867	13.9273	ITPKB;ISYNA1;PLCE1
Shigellosis	6/246	0.0391495	0.271845	0	0	2.49464	8.08356	NFKBIA;ITGB1;IL1R1;PLCE1;FOXO4;CD44
Chronic myeloid leukemia	1976-03-01	0.0417008	0.271845	0	0	4.07345	12.9423	NFKBIA;CDKN1A;MECOM
Pertussis	1976-03-01	0.0417008	0.271845	0	0	4.07345	12.9423	ITGB1;C4B;ITGB2
Leishmaniasis	1977-03-01	0.0430792	0.271845	0	0	4.0182	12.6361	ITGB1;NFKBIA;ITGB2
Vascular smooth muscle contraction	4/133	0.0460716	0.272124	0	0	3.08026	9.47968	ACTA2;EDNRA;CALD1;AGT
Propanoate metabolism	1934-02-01	0.0460975	0.272124	0	0	6.17687	19.0062	ACSS1;ACACB
B cell receptor signaling pathway	1981-03-01	0.048818	0.272809	0	0	3.81136	11.509	NFKBIA;IFITM1;CD81
Apelin signaling pathway	4/137	0.0503825	0.272809	0	0	2.98701	8.92553	ACTA2;APLNR;SPP1;KLF2
Fluid shear stress and atherosclerosis	4/139	0.0526184	0.272809	0	0	2.94246	8.66463	IL1R1;DUSP1;CCL2;KLF2
Focal adhesion	5/201	0.0535594	0.272809	0	0	2.53833	7.4296	PDGFRB;ITGB1;ITGB4;ITGA10;SPP1
Thyroid cancer	1937-02-01	0.0536673	0.272809	0	0	5.64657	16.5159	CDKN1A;LEF1
Phospholipase D signaling pathway	4/148	0.0633376	0.313264	0	0	2.7573	7.60814	PDGFRB;LPAR1;RAPGEF3;AGT
Small cell lung cancer	1992-03-01	0.0663974	0.319756	0	0	3.33843	9.05416	ITGB1;NFKBIA;CDKN1A
Human T-cell leukemia virus 1 infection	5/219	0.0717214	0.331265	0	0	2.32269	6.12021	NFKBIA;CDKN1A;IL1R1;ITGB2;TSPO
Cushing syndrome	4/155	0.0724076	0.331265	0	0	2.62854	6.90108	CDKN1A;LEF1;FZD9;AGT
Hematopoietic cell lineage	1999-03-01	0.0788855	0.343752	0	0	3.09391	7.85777	IL4R;IL1R1;CD44
AGE-RAGE signaling pathway in diabetic complications	3/100	0.0807478	0.343752	0	0	3.06186	7.70493	PLCE1;CCL2;AGT
Pyruvate metabolism	1947-02-01	0.0816506	0.343752	0	0	4.38956	10.9972	ACSS1;ACACB
Amoebiasis	3/102	0.0845291	0.343752	0	0	2.9997	7.41122	IL1R1;ITGB2;SERPINB6
Chagas disease	3/102	0.0845291	0.343752	0	0	2.9997	7.41122	NFKBIA;CCL2;CFLAR
Wnt signaling pathway	4/166	0.087916	0.344137	0	0	2.44868	5.95367	SFRP1;LEF1;FZD9;TBL1X
NF-kappa B signaling pathway	3/104	0.0883849	0.344137	0	0	2.94	7.13259	NFKBIA;IL1R1;CFLAR
Tight junction	4/169	0.0924036	0.3522	0	0	2.4038	5.72485	ITGB1;CLDN5;EZR;CGNL1
Th17 cell differentiation	3/107	0.0943049	0.3522	0	0	2.85475	6.74071	NFKBIA;IL4R;IL1R1
HIF-1 signaling pathway	3/109	0.09834	0.359354	0	0	2.80061	6.49552	CDKN1A;ANGPT2;TIMP1
Glycosaminoglycan biosynthesis	1953-02-01	0.100148	0.359354	0	0	3.87196	8.9098	CHST6;DSE
Salmonella infection	5/249	0.108539	0.381974	0	0	2.03399	4.51678	NFKBIA;MLKL;KIF5B;RHOJ;LEF1
Legionellosis	1957-02-01	0.113061	0.390381	0	0	3.58964	7.82478	NFKBIA;ITGB2
Endometrial cancer	1958-02-01	0.116354	0.394311	0	0	3.52536	7.58345	CDKN1A;LEF1
Notch signaling pathway	1959-02-01	0.119671	0.398179	0	0	3.46333	7.35268	HEYL;HEY2
Chemokine signaling pathway	4/192	0.130224	0.419546	0	0	2.10724	4.29561	NFKBIA;FGR;CCL2;CXCL16
Kaposi sarcoma-associated herpesvirus infection	4/193	0.131997	0.419546	0	0	2.09599	4.24432	NFKBIA;CDKN1A;ANGPT2;LEF1
Cytosolic DNA-sensing pathway	1963-02-01	0.133165	0.419546	0	0	3.23557	6.52344	NFKBIA;POLR3H
GnRH secretion	1964-02-01	0.136591	0.419546	0	0	3.18323	6.33704	GPER1;SPP1
Osteoclast differentiation	3/127	0.137556	0.419546	0	0	2.39188	4.74483	NFKBIA;SOCS3;IL1R1
FoxO signaling pathway	3/131	0.146905	0.440716	0	0	2.31666	4.44328	CDKN1A;FOXO4;KLF2
Renin secretion	1969-02-01	0.153999	0.443028	0	0	2.94493	5.50939	EDNRA;AGT
Adherens junction	1971-02-01	0.161078	0.443028	0	0	2.85928	5.22065	YES1;LEF1
Yersinia infection	3/137	0.161302	0.443028	0	0	2.21226	4.03621	NFKBIA;ITGB1;CCL2
Insulin signaling pathway	3/137	0.161302	0.443028	0	0	2.21226	4.03621	SOCS3;ACACB;RHOQ
Melanoma	1972-02-01	0.16464	0.443028	0	0	2.81829	5.08417	PDGFRB;CDKN1A
Non-small cell lung cancer	1972-02-01	0.16464	0.443028	0	0	2.81829	5.08417	CDKN1A;KIF5B
Fatty acid biosynthesis	2022-01-18	0.167067	0.443028	0	0	5.789	10.3586	ACACB
p53 signaling pathway	1973-02-01	0.168216	0.443028	0	0	2.77845	4.95261	CDKN1A;STEAP3
cAMP signaling pathway	4/216	0.175341	0.443028	0	0	1.8664	3.24944	NFKBIA;EDNRA;PLCE1;RAPGEF3
Glioma	1975-02-01	0.175406	0.443028	0	0	2.70205	4.70333	PDGFRB;CDKN1A
MAPK signaling pathway	5/294	0.177456	0.443028	0	0	1.71333	2.9624	PDGFRB;ANGPT2;MECOM;IL1R1;DUSP1
Gastric acid secretion	1976-02-01	0.17902	0.443028	0	0	2.66541	4.58518	KCNJ10;EZR
Cytokine-cytokine receptor interaction	5/295	0.179148	0.443028	0	0	1.70733	2.93584	IL1RL1;IL4R;IL1R1;CCL2;CXCL16
Synaptic vesicle cycle	1978-02-01	0.186281	0.453955	0	0	2.595	4.3609	SLC6A12;SLC1A7
Cell adhesion molecules	3/148	0.188718	0.453955	0	0	2.04329	3.40718	ITGB1;CLDN5;ITGB2
Gastric cancer	3/149	0.191269	0.453955	0	0	2.02919	3.35643	CDKN1A;LEF1;FZD9
Human cytomegalovirus infection	4/225	0.193489	0.453955	0	0	1.78957	2.93943	NFKBIA;CDKN1A;IL1R1;CCL2
Phagosome	3/152	0.198972	0.46091	0	0	1.98803	3.20985	ITGB1;COLEC12;ITGB2
MicroRNAs in cancer	5/310	0.20522	0.46493	0	0	1.62212	2.5689	PDGFRB;CDKN1A;DDIT4;EZR;CD44
Ras signaling pathway	4/232	0.207993	0.46493	0	0	1.73401	2.72283	PDGFRB;ANGPT2;PLCE1;FOXO4
Renin-angiotensin system	2022-01-23	0.208329	0.46493	0	0	4.47218	7.01523	AGT
Complement and coagulation cascades	1985-02-01	0.211988	0.467395	0	0	2.3753	3.68463	C4B;ITGB2
Colorectal cancer	1986-02-01	0.21569	0.469896	0	0	2.3469	3.59995	CDKN1A;LEF1
Gap junction	1988-02-01	0.223112	0.478647	0	0	2.29209	3.43832	PDGFRB;LPAR1
Calcium signaling pathway	4/240	0.224938	0.478647	0	0	1.67454	2.4983	ITPKB;PDGFRB;EDNRA;PLCE1
Folate biosynthesis	2022-01-26	0.232104	0.488218	0	0	3.93493	5.74724	SPR
Th1 and Th2 cell differentiation	1992-02-01	0.238012	0.490554	0	0	2.18978	3.14328	NFKBIA;IL4R
Hepatocellular carcinoma	3/168	0.241169	0.490554	0	0	1.79379	2.55122	CDKN1A;LEF1;FZD9
Rheumatoid arthritis	1993-02-01	0.241746	0.490554	0	0	2.1656	3.07487	ITGB2;CCL2
IL-17 signaling pathway	1994-02-01	0.245482	0.490554	0	0	2.14196	3.00844	NFKBIA;CCL2
Staphylococcus aureus infection	1995-02-01	0.249221	0.490554	0	0	2.11882	2.94392	C4B;ITGB2
Influenza A	3/172	0.251952	0.490554	0	0	1.75097	2.41375	NFKBIA;SOCS3;CCL2
Fc gamma R-mediated phagocytosis	1997-02-01	0.256704	0.490554	0	0	2.074	2.82029	SCIN;MYO10
Phosphatidylinositol signaling system	1997-02-01	0.256704	0.490554	0	0	2.074	2.82029	ITPKB;PLCE1
Choline metabolism in cancer	1998-02-01	0.260447	0.490554	0	0	2.05229	2.76107	PDGFRB;SLC44A2
Neuroactive ligand-receptor interaction	5/341	0.262588	0.490554	0	0	1.47012	1.96579	EDNRA;LPAR1;APLNR;TSPO;AGT
Glyoxylate and dicarboxylate metabolism	2022-01-30	0.262701	0.490554	0	0	3.39149	4.53353	ACSS1
RNA polymerase	2022-01-31	0.270159	0.49717	0	0	3.27828	4.29042	POLR3H
Melanogenesis	2/101	0.271677	0.49717	0	0	1.9898	2.59298	LEF1;FZD9
NOD-like receptor signaling pathway	3/181	0.276451	0.500896	0	0	1.66168	2.13646	NFKBIA;CCL2;ANTXR2
Axon guidance	3/182	0.279189	0.500898	0	0	1.65231	2.10813	ITGB1;PLXNB1;SRGAP1
Toll-like receptor signaling pathway	2/104	0.282903	0.502634	0	0	1.93098	2.43815	NFKBIA;SPP1
Toxoplasmosis	2/112	0.312741	0.550305	0	0	1.78982	2.08045	NFKBIA;ITGB1
Serotonergic synapse	2/113	0.316455	0.551537	0	0	1.7736	2.04066	DUSP1;RAPGEF3
Epstein-Barr virus infection	3/202	0.334295	0.572053	0	0	1.48474	1.62687	NFKBIA;CDKN1A;CD44
Viral carcinogenesis	3/203	0.337055	0.572053	0	0	1.47724	1.60651	NFKBIA;CDKN1A;SCIN
Bladder cancer	1941-01-01	0.340731	0.572053	0	0	2.45746	2.64586	CDKN1A
Ferroptosis	1941-01-01	0.340731	0.572053	0	0	2.45746	2.64586	STEAP3
Fat digestion and absorption	1943-01-01	0.354008	0.583635	0	0	2.3402	2.43015	ABCA1
Porphyrin and chlorophyll metabolism	1943-01-01	0.354008	0.583635	0	0	2.3402	2.43015	HEPH
ABC transporters	1945-01-01	0.36702	0.591726	0	0	2.2336	2.23883	ABCA1
Lipid and atherosclerosis	3/215	0.3701	0.591726	0	0	1.39277	1.38438	ABCA1;NFKBIA;CCL2
Lysosome	2/128	0.371473	0.591726	0	0	1.56127	1.54609	GM2A;NPC2
Type II diabetes mellitus	1946-01-01	0.373427	0.591726	0	0	2.18386	2.15117	SOCS3
Relaxin signaling pathway	2/129	0.375083	0.591726	0	0	1.5489	1.51886	NFKBIA;ACTA2
Cysteine and methionine metabolism	1950-01-01	0.398418	0.623167	0	0	2.00518	1.84527	AHCYL1
Autophagy	2/137	0.403648	0.625997	0	0	1.45652	1.32137	DDIT4;CFLAR
Coronavirus disease	3/232	0.416355	0.640277	0	0	1.28825	1.12879	C4B;NFKBIA;CCL2
Apoptosis	2/142	0.421187	0.642259	0	0	1.40414	1.21413	NFKBIA;CFLAR
Signaling pathways regulating pluripotency of stem cells	2/143	0.424663	0.642259	0	0	1.39411	1.194	FZD9;KLF4
Hedgehog signaling pathway	1956-01-01	0.434057	0.651085	0	0	1.78589	1.49047	DISP1
Adrenergic signaling in cardiomyocytes	2/150	0.448688	0.665667	0	0	1.3277	1.06406	RAPGEF3;AGT
Viral myocarditis	1960-01-01	0.456641	0.665667	0	0	1.66447	1.30471	ITGB2
mTOR signaling pathway	2/154	0.462163	0.665667	0	0	1.2925	0.9976	DDIT4;FZD9
Cellular senescence	2/156	0.468828	0.665667	0	0	1.27558	0.966279	CDKN1A;ZFP36L1
Endocytosis	3/252	0.469296	0.665667	0	0	1.18357	0.895394	EHD2;PSD2;KIF5B
Lysine degradation	1963-01-01	0.472988	0.665667	0	0	1.58369	1.18569	MECOM
Necroptosis	2/159	0.478734	0.665667	0	0	1.25102	0.921514	MLKL;CFLAR
Cortisol synthesis and secretion	1965-01-01	0.483614	0.665667	0	0	1.53405	1.11444	AGT
Inflammatory bowel disease	1965-01-01	0.483614	0.665667	0	0	1.53405	1.11444	IL4R
Hepatitis B	2/162	0.488527	0.665667	0	0	1.22738	0.879244	NFKBIA;CDKN1A
Acute myeloid leukemia	1967-01-01	0.494026	0.665667	0	0	1.48741	1.04887	LEF1
Glycolysis / Gluconeogenesis	1967-01-01	0.494026	0.665667	0	0	1.48741	1.04887	ACSS1
Long-term potentiation	1967-01-01	0.494026	0.665667	0	0	1.48741	1.04887	RAPGEF3
Renal cell carcinoma	1969-01-01	0.504229	0.665667	0	0	1.44352	0.988412	CDKN1A
Central carbon metabolism in cancer	1970-01-01	0.509254	0.665667	0	0	1.42253	0.959933	PDGFRB
Epithelial cell signaling in Helicobacter pylori infection	1970-01-01	0.509254	0.665667	0	0	1.42253	0.959933	NFKBIA
Prolactin signaling pathway	1970-01-01	0.509254	0.665667	0	0	1.42253	0.959933	SOCS3
RIG-I-like receptor signaling pathway	1970-01-01	0.509254	0.665667	0	0	1.42253	0.959933	NFKBIA
Pancreatic cancer	1976-01-01	0.538355	0.698716	0	0	1.30833	0.810164	CDKN1A
Bacterial invasion of epithelial cells	1977-01-01	0.543035	0.699827	0	0	1.29104	0.788288	ITGB1
ErbB signaling pathway	1985-01-01	0.578818	0.736921	0	0	1.16761	0.638414	CDKN1A
Transcriptional misregulation in cancer	2/192	0.579872	0.736921	0	0	1.032	0.562386	CDKN1A;NUPR1
GABAergic synapse	1989-01-01	0.595649	0.746601	0	0	1.11431	0.577331	SLC6A12
PD-L1 expression and PD-1 checkpoint pathway in cancer	1989-01-01	0.595649	0.746601	0	0	1.11431	0.577331	NFKBIA
Aldosterone synthesis and secretion	1998-01-01	0.631112	0.778481	0	0	1.01046	0.465087	AGT
Inflammatory mediator regulation of TRP channels	1998-01-01	0.631112	0.778481	0	0	1.01046	0.465087	IL1R1
Human immunodeficiency virus 1 infection	2/212	0.633845	0.778481	0	0	0.932762	0.425293	NFKBIA;APOBEC3F
Viral protein interaction with cytokine and cytokine receptor	1/100	0.638563	0.779046	0	0	0.989949	0.444027	CCL2
T cell receptor signaling pathway	1/104	0.653017	0.786198	0	0	0.951311	0.405403	NFKBIA
C-type lectin receptor signaling pathway	1/104	0.653017	0.786198	0	0	0.951311	0.405403	NFKBIA
Parathyroid hormone synthesis, secretion and action	1/106	0.660027	0.78842	0	0	0.933096	0.387677	CDKN1A
Glucagon signaling pathway	1/107	0.663479	0.78842	0	0	0.924247	0.379179	ACACB
Glutamatergic synapse	1/114	0.686686	0.810733	0	0	0.866684	0.325768	SLC1A7
Growth hormone synthesis, secretion and action	1/119	0.702281	0.811973	0	0	0.82975	0.293252	SOCS3
Neurotrophin signaling pathway	1/119	0.702281	0.811973	0	0	0.82975	0.293252	NFKBIA
AMPK signaling pathway	1/120	0.705306	0.811973	0	0	0.822735	0.287237	ACACB
Thyroid hormone signaling pathway	1/121	0.7083	0.811973	0	0	0.815837	0.281372	PLCE1
Cell cycle	1/124	0.717103	0.811973	0	0	0.795818	0.264638	CDKN1A
Platelet activation	1/124	0.717103	0.811973	0	0	0.795818	0.264638	ITGB1
Parkinson disease	2/249	0.71923	0.811973	0	0	0.791538	0.260871	DUSP1;KIF5B
Alzheimer disease	3/369	0.723233	0.811973	0	0	0.800395	0.259347	BACE2;KIF5B;FZD9
Purine metabolism	1/129	0.73119	0.815017	0	0	0.764537	0.239363	GMPR
Natural killer cell mediated cytotoxicity	1/131	0.736628	0.815017	0	0	0.752698	0.230079	ITGB2
Dopaminergic synapse	1/132	0.739305	0.815017	0	0	0.746914	0.225601	KIF5B
Systemic lupus erythematosus	1/135	0.747176	0.817874	0	0	0.730081	0.212785	C4B
Estrogen signaling pathway	1/137	0.752292	0.817874	0	0	0.719271	0.204727	GPER1
Measles	1/139	0.757305	0.817874	0	0	0.708775	0.197032	NFKBIA
Ubiquitin mediated proteolysis	1/140	0.759773	0.817874	0	0	0.70364	0.193315	SOCS3
Oxytocin signaling pathway	1/154	0.791818	0.844712	0	0	0.638799	0.149111	CDKN1A
Non-alcoholic fatty liver disease	1/155	0.793937	0.844712	0	0	0.634619	0.146439	SOCS3
Huntington disease	2/306	0.817719	0.860048	0	0	0.64125	0.129043	KCNJ10;KIF5B
cGMP-PKG signaling pathway	1/167	0.817751	0.860048	0	0	0.588383	0.118381	EDNRA
Tuberculosis	1/180	0.840467	0.878888	0	0	0.54529	0.0947702	ITGB2
Neutrophil extracellular trap formation	1/189	0.85452	0.888507	0	0	0.518948	0.0815865	ITGB2
Diabetic cardiomyopathy	1/203	0.873971	0.903597	0	0	0.482636	0.0650149	AGT
Herpes simplex virus 1 infection	3/498	0.882226	0.907007	0	0	0.587879	0.0736655	NFKBIA;SOCS3;CCL2
Chemical carcinogenesis	1/239	0.912907	0.933307	0	0	0.40888	0.0372575	KLF4
Prion disease	1/273	0.938604	0.954247	0	0	0.357148	0.0226296	KIF5B
Pathways of neurodegeneration	2/475	0.954691	0.96524	0	0	0.408562	0.0189442	KIF5B;FZD9
Amyotrophic lateral sclerosis	1/364	0.975986	0.981349	0	0	0.266368	0.00647455	KIF5B
Olfactory transduction	1/440	0.989072	0.989072	0	0	0.219393	0.0024108	OR52E8
